# Supplementary material for: Unique Transcriptome Patterns of the White and Grey Matter Corroborate Structural and Functional Heterogeneity in the Human Frontal Lobe
Source: PLoS One. 2013 Oct 23;8(10):e78480. doi: 10.1371/journal.pone.0078480 (PMC3808538; doi:10.1371/journal.pone.0078480)
Supplement: Table S2 — Full list of significant DEIs between GM and WM. (XLSX) [file pone.0078480.s002.xlsx]

## Sheet: Sheet1
Table S2: Full list of significant DEIs between GM and WM.
GENE	CHROMOSOME	FPKM GM	FPKM WM	FOLD CHANGE	Q VALUE	SIGNIFICANT
KCNK12	chr2:47743708-47797709	2.81439	0	Unique to GM	0.0441582	yes
OLFM3	chr1:102263377-102462790	2.6659	0.00538715	-494.863	0.0477668	yes
KCNC1	chr11:17757494-17804735	12.8201	0.0341285	-375.642	0.0473807	yes
ONECUT2	chr18:55102916-55158530	0.48126	0.0015143	-317.81	0.00191605	yes
-	chr11:109300698-109305064	0.760934	0.0035371	-215.129	0.0460923	yes
RIMS3	chr1:41084718-41132388	28.2837	0.14296	-197.843	0.0423304	yes
C1QL3	chr10:16478966-16565351	6.69439	0.0433715	-154.35	0.00357408	yes
GABRB2	chr5:160715425-160975130	17.313	0.112452	-153.959	8.69059e-08	yes
RAB27B	chr18:52385115-52562885	3.83441	0.0286122	-134.013	0.0100352	yes
GALNT9	chr12:132680916-132905905	15.68	0.123142	-127.333	0.0454933	yes
CAMK2A	chr5:149599053-149669403	79.8284	0.664104	-120.205	0.018091	yes
RGS4	chr1:163038395-163046592	56.2238	0.476735	-117.935	2.53415e-05	yes
FLJ41278	chr12:65277553-65371302	1.74655	0.0150581	-115.987	0.000979135	yes
CAMK2A	chr5:149599053-149669403	92.4817	0.864186	-107.016	0.0153448	yes
CBLN2	chr18:70200978-70305723	9.48721	0.0940926	-100.828	8.19954e-07	yes
GABRB3	chr15:26788693-27018935	10.8571	0.109129	-99.4887	0.0102407	yes
PLCB1	chr20:8113295-8865547	10.1945	0.106337	-95.8697	0.000427549	yes
-	chr21:38979673-38989360	7.11182	0.0743978	-95.5918	0.0135992	yes
KRT222	chr17:38810644-38821428	7.38661	0.0802396	-92.0569	0.0146329	yes
NAPB	chr20:23355155-23402156	49.584	0.549139	-90.2941	0.0191677	yes
HTR5A	chr7:154858778-154879102	2.81444	0.0339874	-82.8083	0.000644589	yes
SYT1	chr12:79257772-79845790	63.0772	0.76893	-82.0324	0.00359635	yes
ATRNL1	chr10:116853123-117708666	9.08332	0.112587	-80.6782	0.000561218	yes
WIF1	chr12:65444403-65515346	10.3554	0.130596	-79.2934	4.76308e-08	yes
SLC17A6	chr11:22359666-22401191	1.77576	0.0226146	-78.5227	0.0193652	yes
NCDN	chr1:36023392-36032838	123.285	1.65775	-74.3689	0.00696295	yes
KCNQ5	chr6:73331570-73908573	6.83356	0.094404	-72.3863	5.07972e-07	yes
RBFOX1	chr16:6069131-7763340	27.2642	0.38366	-71.0634	4.83639e-09	yes
-	chr1:71861631-71862611	12.8854	0.184572	-69.8123	0.000141274	yes
SLC9A7P1	chr12:98842253-98850923	0.757957	0.0110391	-68.6611	0.0209762	yes
GABRA1	chr5:161274196-161326979	24.953	0.370657	-67.321	2.14628e-05	yes
HAPLN4	chr19:19365431-19373596	29.43	0.445328	-66.0861	9.40514e-11	yes
NEFH	chr22:29876180-29887279	37.9665	0.578131	-65.6711	2.062e-06	yes
CACNA1I	chr22:39966757-40085786	8.58166	0.135464	-63.3501	0.0232677	yes
MIR378D1	chr4:5899159-5990532	2.14423	0.0338917	-63.2671	6.36385e-08	yes
ST8SIA3	chr18:55019720-55036210	8.63182	0.137044	-62.9858	0.000566467	yes
SCN4B	chr11:118004091-118023630	10.1805	0.166798	-61.0349	0.0429617	yes
EMX1	chr2:73144603-73163821	5.26383	0.087537	-60.1326	0.00045102	yes
VSTM2A	chr7:54609930-54641857	4.03872	0.0677273	-59.6321	0.00710029	yes
ENC1	chr5:73923230-73937249	63.5198	1.0809	-58.7657	0.00770732	yes
C11orf41	chr11:33398369-33695648	17.9839	0.316884	-56.7523	0.00158808	yes
ATP2B2	chr3:10365698-10749641	22.7398	0.400828	-56.7321	0.00593775	yes
NEFL	chr8:24808465-24814131	150.487	2.70205	-55.6936	2.14628e-05	yes
MAP2	chr2:210288770-210599607	63.115	1.14019	-55.3548	0.00114476	yes
LOC440894	chr2:110744556-110752858	10.9495	0.202088	-54.1818	0.0163369	yes
ADD2	chr2:70880703-70995375	7.07668	0.131962	-53.6267	3.78545e-06	yes
C11orf87	chr11:109292845-109299893	5.34935	0.100141	-53.4182	7.21984e-06	yes
GABBR2	chr9:101050363-101471479	39.3538	0.744906	-52.8306	1.5359e-07	yes
MAL2	chr8:120220292-120257914	16.6442	0.317428	-52.4346	2.1177e-07	yes
LOC151009	chr2:111132685-111142113	42.9078	0.819904	-52.3327	4.03078e-11	yes
INA	chr10:105036904-105050108	60.0194	1.1864	-50.5895	1.26969e-10	yes
LOC100507050	chr11:74951949-74954749	1.67563	0.0340177	-49.2576	0.0288409	yes
CDH18	chr5:19466798-19988353	2.2132	0.0457047	-48.4239	1.46081e-05	yes
ST6GALNAC5	chr1:77333076-77536164	7.14273	0.147606	-48.3905	0.009912	yes
ITPR1	chr3:4535031-4898627	27.7339	0.577937	-47.9878	8.56042e-07	yes
SULT4A1	chr22:44220386-44258378	60.1334	1.25385	-47.959	3.4583e-05	yes
-	chr8:1282873-1287524	1.04758	0.0218597	-47.9229	0.0176517	yes
FAM49A	chr2:16730729-16847134	14.2155	0.298843	-47.5685	0.0208483	yes
SV2B	chr15:91643181-91845235	10.6363	0.224608	-47.3549	0.00263908	yes
LOC100507043	chr14:96343108-96391908	5.83372	0.123664	-47.174	2.46924e-07	yes
PART1	chr5:58264865-59843484	5.62373	0.119573	-47.0318	0.00246877	yes
VSTM5	chr11:93551396-93583714	1.83043	0.0393663	-46.4974	0.0193048	yes
CAMK1G	chr1:209757044-209787284	13.5733	0.293979	-46.171	0.00581362	yes
SLC2A13	chr12:40148822-40499661	7.40326	0.160346	-46.1705	1.29724e-06	yes
OLFM3	chr1:102263377-102462790	7.26781	0.158376	-45.8896	7.96208e-06	yes
SYN2	chr3:12045861-12233532	44.6327	0.975886	-45.7356	2.05287e-08	yes
SCRT1	chr8:145553313-145559943	19.1375	0.420857	-45.4727	9.74219e-06	yes
-	chr6:80663465-80663566	27372.5	606.7	-45.117	0.0319019	yes
-	chr6:170773516-170777877	1.29541	0.0288628	-44.8816	0.00616732	yes
-	chr12:128399826-128436000	4.37788	0.0979523	-44.694	0.00378475	yes
FADS6	chr17:72870891-72889765	2.34277	0.0524443	-44.6716	0.0178504	yes
ELAVL4	chr1:50513685-50669455	10.8258	0.244311	-44.3116	3.10301e-05	yes
-	chr21:38979673-38989360	1.05174	0.0239676	-43.8817	0.000649951	yes
FAM19A2	chr12:62102028-62586620	6.36893	0.146255	-43.5468	0.00173604	yes
SLC17A7	chr19:49932625-49944808	191.119	4.39021	-43.533	0.00119912	yes
CUX2	chr12:111471827-111788358	4.27919	0.0998403	-42.8603	9.24055e-09	yes
FBXW7	chr4:153242409-153456172	27.8245	0.659877	-42.1662	0.0084323	yes
PTPN5	chr11:18749472-18813389	21.9545	0.521307	-42.1143	0.00799996	yes
CBLN2	chr18:70200978-70305723	10.8619	0.25898	-41.9411	0.00114476	yes
-	chr20:62948153-62959366	0.479698	0.0115695	-41.4623	0.00517162	yes
CDK5R2	chr2:219824397-219826877	29.9041	0.722912	-41.3662	1.61321e-09	yes
PRKCG	chr19:54385466-54410901	24.5304	0.59895	-40.9557	1.14985e-08	yes
SYT2	chr1:202559461-202679551	4.62497	0.113035	-40.9163	4.19155e-05	yes
VIP	chr6:153071855-153080902	4.73488	0.116978	-40.4767	0.0155759	yes
PVALB	chr22:37196744-37215517	74.7449	1.90701	-39.1948	4.4471e-09	yes
SSX2IP	chr1:85109389-85156240	6.59858	0.170007	-38.8136	0.00358602	yes
HTR1E	chr6:87647023-87730183	0.953394	0.0247522	-38.5175	0.0440621	yes
RXFP1	chr4:159442865-159574521	2.29694	0.0600462	-38.2529	0.0459573	yes
GRM1	chr6:146348781-146758731	1.58844	0.0415953	-38.188	0.000205031	yes
NGB	chr14:77731833-77737655	9.76497	0.256534	-38.065	0.0100352	yes
CHD5	chr1:6161844-6240194	10.659	0.281368	-37.8828	0.000298648	yes
KALRN	chr3:123813557-124446325	25.6058	0.682838	-37.4991	0.00698509	yes
CDK5R1	chr17:30814104-30818324	25.8241	0.701254	-36.8256	0.00651977	yes
GJB6	chr13:20796100-20806534	15.3773	0.421207	-36.5077	2.1177e-07	yes
KCNS1	chr20:43720949-43729755	14.0255	0.388042	-36.1443	9.40514e-11	yes
-	chr20:41818748-41831300	3.08512	0.085566	-36.0554	0.00338717	yes
SH3GL2	chr9:17578952-17797122	56.4097	1.58513	-35.5868	1.94503e-09	yes
-	chr8:73859183-73862855	1.28958	0.0363749	-35.4525	0.00943783	yes
VSNL1	chr2:17721806-17837706	432.334	12.4034	-34.8561	0.000431649	yes
MAP9	chr4:156263806-156298125	3.47093	0.0998081	-34.776	0.0193199	yes
SLC6A7	chr5:149569500-149591004	6.11016	0.176332	-34.6515	0.000660078	yes
CADPS2	chr7:121958477-122526827	9.66977	0.279396	-34.6096	0.0087793	yes
-	chr22:32720282-32727500	0.707996	0.0204642	-34.5968	0.00515891	yes
HIPK4	chr19:40885177-40896094	1.93207	0.0559321	-34.5431	0.0231745	yes
CELF4	chr18:34822878-35146000	28.7509	0.832331	-34.5426	4.06604e-05	yes
-	chr14:66367527-66367623	105389	3064.16	-34.3941	0.0100352	yes
PHYHIP	chr8:22077209-22089851	115.191	3.36826	-34.199	1.77237e-06	yes
CHGA	chr14:93389444-93401638	88.8365	2.59931	-34.177	1.24049e-06	yes
FGF9	chr13:22245214-22278690	2.63373	0.0773944	-34.03	0.0101652	yes
MIAT	chr22:27053257-27072492	33.1234	0.975643	-33.9503	1.02349e-06	yes
ABCD2	chr12:39939833-40013843	1.03375	0.0304752	-33.921	0.0175012	yes
HOPX	chr4:57514153-57547872	99.6827	2.94137	-33.8899	3.03361e-05	yes
GPRASP1	chrX:101854095-101972661	18.1267	0.53721	-33.7423	0.0466218	yes
GABRA4	chr4:46920916-46996424	1.12326	0.0333033	-33.7282	0.00184191	yes
GAD1	chr2:171673199-171717659	34.5721	1.02625	-33.6878	0.00189056	yes
KCNC1	chr11:17757494-17804735	1.93871	0.0575649	-33.6787	0.0315076	yes
MEG3	chr14:101292444-101327368	34.9509	1.03846	-33.6565	0.0230852	yes
PAK6	chr15:40453209-40569688	6.37366	0.189494	-33.6352	0.0131167	yes
FSTL4	chr5:132529089-132948223	3.24525	0.0966755	-33.5685	5.44896e-08	yes
STX1A	chr7:73113532-73134023	41.5728	1.24982	-33.263	0.000229308	yes
ITPKA	chr15:41786055-41795757	19.1546	0.576245	-33.2404	0.000816874	yes
NEUROD2	chr17:37760020-37764175	23.1437	0.701938	-32.9711	1.50549e-09	yes
ATP2A2	chr12:110719031-110788897	45.2212	1.37177	-32.9656	0.028086	yes
SCN2A	chr2:166095911-166254537	26.1969	0.795871	-32.916	2.09552e-08	yes
MPPED1	chr22:43807554-43903780	26.8794	0.825475	-32.5623	4.57548e-06	yes
RPS6KA6	chrX:83313054-83442943	1.19985	0.0369466	-32.4752	0.0339721	yes
PAK1	chr11:77032580-77185108	46.3393	1.4344	-32.3057	3.13566e-05	yes
-	chr2:42653287-42657412	0.858442	0.0268501	-31.9717	0.0376648	yes
RIMBP2	chr12:130880598-131002410	9.29221	0.292121	-31.8095	0.0384458	yes
STAC2	chr17:37366788-37382119	12.3475	0.388554	-31.7781	0.00840379	yes
PLXNA4	chr7:131808090-132333447	3.03555	0.0955754	-31.7608	1.89608e-09	yes
LOC100507588	chr19:7981031-7983980	8.69581	0.273834	-31.7558	0.000239665	yes
TSPAN13	chr7:16793350-16824283	20.5158	0.646612	-31.7281	0.0272901	yes
-	chr9:27937650-27946577	1.06488	0.0340469	-31.2769	0.00358602	yes
NEFM	chr8:24771273-24776606	126.184	4.06811	-31.0178	0.000548241	yes
LMO4	chr1:87794150-87814608	27.5889	0.889501	-31.0162	0.00382367	yes
GALNT9	chr12:132680916-132905905	10.8725	0.353492	-30.7574	0.0192895	yes
UNC13A	chr19:17712009-17799008	21.0627	0.692295	-30.4245	5.66703e-06	yes
SPTSSB	chr3:161062579-161089871	5.09943	0.167807	-30.3887	0.0084323	yes
NPTX1	chr17:78440631-78450404	32.8618	1.09726	-29.949	4.4471e-09	yes
C19orf81	chr19:51152701-51228981	22.7614	0.763743	-29.8024	0.00593775	yes
CAMKV	chr3:49895421-49907369	35.7859	1.20528	-29.6909	6.74483e-10	yes
TBR1	chr2:162272619-162282400	18.0613	0.609455	-29.6352	1.7366e-05	yes
CACNB4	chr2:152689280-152955593	7.51621	0.255995	-29.3608	7.31781e-07	yes
RFPL1-AS1	chr22:29832940-29874117	7.78322	0.26518	-29.3507	0.00516799	yes
FAM84A	chr2:14772791-14790932	7.0233	0.240121	-29.249	6.09096e-05	yes
SNCB	chr5:176047209-176057557	329.144	11.333	-29.043	4.06604e-05	yes
GNG2	chr14:52294467-52436518	19.7867	0.688656	-28.7323	4.98236e-06	yes
SCN3B	chr11:123499894-123525315	20.0921	0.703213	-28.5719	1.50549e-09	yes
SYT7	chr11:61281187-61348344	15.8891	0.55965	-28.3911	6.36385e-08	yes
-	chr1:14741670-14746232	1.59915	0.0566507	-28.2282	0.00156758	yes
CPNE4	chr3:131252413-131756612	5.74537	0.203644	-28.2128	0.00224525	yes
VSTM2L	chr20:36531498-36573753	24.7604	0.877896	-28.2043	0.000563256	yes
SULT4A1	chr22:44220386-44258378	29.9704	1.0694	-28.0254	0.00385166	yes
SSTR3	chr22:37600275-37608468	2.7737	0.0997696	-27.8011	0.000126929	yes
SORBS2	chr4:186506597-186877870	10.9837	0.395734	-27.7553	0.0109249	yes
CHRM1	chr11:62675315-62689012	17.648	0.638692	-27.6315	1.44726e-05	yes
MYT1L	chr2:1792884-2335045	15.4162	0.559377	-27.5596	9.32095e-05	yes
CACNG8	chr19:54462413-54493664	10.5644	0.383955	-27.5147	2.062e-06	yes
SRRM4	chr12:119419299-119600856	6.40945	0.233051	-27.5023	1.30182e-08	yes
MYT1L	chr2:1792884-2335045	5.10264	0.185662	-27.4835	0.000949988	yes
CCKBR	chr11:6280903-6293357	7.17231	0.262738	-27.2983	0.00037115	yes
SNAP91	chr6:84262499-84419127	68.192	2.51788	-27.0831	0.000113748	yes
EGR3	chr8:22545173-22560266	6.28553	0.232234	-27.0655	0.0213021	yes
PCLO	chr7:82383320-82792197	2.6155	0.0970204	-26.9582	0.000453024	yes
LOC158696	chrX:137696891-137699799	2.86787	0.106394	-26.9552	0.000209464	yes
NCALD	chr8:102698500-103137135	22.6411	0.844956	-26.7956	0.00165388	yes
KIAA1644	chr22:44639543-44727414	5.88214	0.219862	-26.7538	1.07105e-08	yes
TTC39A	chr1:51752929-51810785	1.87046	0.0703744	-26.5787	0.0127606	yes
CLEC2L	chr7:139208673-139229731	15.1585	0.575224	-26.3523	0.0258542	yes
-	chr21:38989473-39290987	2.13754	0.0822998	-25.9726	0.0111042	yes
KCTD16	chr5:143550436-143865714	2.42097	0.0943201	-25.6676	1.50292e-05	yes
COL19A1	chr6:70576397-70924747	0.626629	0.0247253	-25.3436	0.000133816	yes
FBXO41	chr2:73481028-73520829	21.5594	0.85589	-25.1895	0.00783169	yes
UNC5A	chr5:176237559-176326333	8.51536	0.339113	-25.1107	0.0271005	yes
IQSEC3	chr12:176048-287625	12.8434	0.512375	-25.0664	3.2207e-08	yes
ANKRD33B	chr5:10564434-10657947	2.44202	0.0974422	-25.0612	8.59705e-05	yes
PGM2L1	chr11:74041230-74109502	20.0715	0.80716	-24.8668	0.0187858	yes
UBE2QL1	chr5:6448735-6496834	13.9964	0.567841	-24.6484	6.74483e-10	yes
PAQR9	chr3:142673335-142682178	1.28928	0.0523229	-24.6408	3.51813e-05	yes
PTER	chr10:16478966-16565351	7.35582	0.3008	-24.4542	0.000247087	yes
HRH3	chr20:60790016-60795323	6.06922	0.248795	-24.3945	0.0248936	yes
CDK14	chr7:90338711-90839906	14.1773	0.582699	-24.3304	6.8458e-05	yes
LOC157627	chr8:9757331-9763482	17.5951	0.731005	-24.0697	1.77237e-06	yes
CSMD1	chr8:2792852-4852328	4.6559	0.195384	-23.8295	0.0156439	yes
CLSTN2	chr3:139654026-140296242	3.64716	0.153492	-23.7612	0.000191405	yes
NIPAL2	chr8:99201876-99307211	6.84791	0.289495	-23.6547	0.0001206	yes
HS3ST2	chr16:22825859-22927659	11.0046	0.466142	-23.6078	0.0400101	yes
CPNE9	chr3:9745509-9771592	8.21951	0.35001	-23.4836	9.52123e-05	yes
-	chr2:226563508-226568502	0.740692	0.0315879	-23.4486	0.022006	yes
SYNGR3	chr16:2039945-2044276	55.7265	2.38471	-23.3683	1.34371e-08	yes
STXBP5L	chr3:120627049-121143973	4.8677	0.21135	-23.0315	0.0298762	yes
MAP3K9	chr14:71189243-71275897	4.62093	0.200804	-23.0121	3.1003e-05	yes
FLJ33534	chr2:11237999-11272302	1.41041	0.0621221	-22.7038	0.0138922	yes
FAM123C	chr2:131513076-131525707	2.20958	0.0973915	-22.6876	0.0014563	yes
-	chr7:97541176-97542318	3.30603	0.146314	-22.5954	0.0349145	yes
MGAT5B	chr17:74864797-74946475	12.0829	0.536095	-22.5387	1.43948e-06	yes
PTPN4	chr2:120517200-120744495	3.09286	0.137658	-22.4677	0.000695665	yes
KCNN1	chr19:18062110-18110865	8.59677	0.383166	-22.4362	0.0391336	yes
FAM163B	chr9:136443536-136445368	22.0146	0.982689	-22.4024	3.83945e-06	yes
STMN2	chr8:80523048-80578421	176.791	7.92182	-22.317	3.92915e-05	yes
CNTN6	chr3:1134628-1445278	1.15194	0.0518126	-22.2328	0.00444051	yes
RASD2	chr22:35936319-35950050	10.6246	0.478336	-22.2116	0.0276822	yes
ADAM23	chr2:207308283-207486039	11.5693	0.521768	-22.1733	0.000469873	yes
ST8SIA3	chr18:55019720-55036210	4.2102	0.190238	-22.1312	0.0351234	yes
ZNF204P	chr6:27325599-27343153	9.09808	0.414902	-21.9283	0.0014563	yes
CABP1	chr12:121067300-121105192	126.103	5.75548	-21.9101	0.0415556	yes
CELF5	chr19:3224700-3297073	12.0617	0.552435	-21.8337	0.00330469	yes
FBXL16	chr16:742498-755837	81.9475	3.76448	-21.7686	0.0288409	yes
CNTN1	chr12:41086241-41467170	25.7739	1.19311	-21.6023	0.0346651	yes
SYBU	chr8:110586404-110704020	24.6989	1.14744	-21.5252	0.000237936	yes
CADPS	chr3:62384019-62861064	11.6298	0.545126	-21.3342	0.0110579	yes
C2orf80	chr2:209029976-209054799	11.1249	0.521903	-21.316	0.00992911	yes
MCTP1	chr5:94034691-94620279	2.08358	0.0983257	-21.1906	1.77237e-06	yes
SLC8A2	chr19:47931272-47975307	18.1828	0.858437	-21.1813	0.00378475	yes
PHACTR1	chr6:12717036-13295818	12.6424	0.599589	-21.0851	0.000288346	yes
NXPH2	chr2:139426726-139537811	1.84193	0.0875631	-21.0355	0.00204204	yes
HPCA	chr1:33352097-33366953	60.2286	2.8763	-20.9396	0.0355997	yes
CADPS	chr3:62384019-62861064	32.411	1.5672	-20.6808	0.0028358	yes
ABCG4	chr11:119019749-119033374	4.81543	0.233186	-20.6506	1.64042e-05	yes
CXCL14	chr5:134906370-134914969	35.7876	1.74075	-20.5587	4.4471e-09	yes
SYNPO	chr5:149980641-150038792	50.0292	2.43592	-20.5381	2.1177e-07	yes
PTK2B	chr8:27168998-27316908	33.0362	1.60966	-20.5237	7.20615e-05	yes
CTXN2	chr15:48483866-48495951	1.95954	0.0956717	-20.4819	0.000582179	yes
DACH2	chrX:85403454-86087605	3.19004	0.157626	-20.238	0.00355615	yes
GRIA1	chr5:152870083-153193429	15.2822	0.755325	-20.2326	0.000239665	yes
GDA	chr9:74729510-74867140	4.56981	0.225923	-20.2273	0.009912	yes
GFRA2	chr8:21549521-21646356	6.89627	0.341039	-20.2214	0.0172899	yes
ZNF385D	chr3:21457820-21902428	1.63213	0.0815891	-20.0043	0.000214078	yes
NELL2	chr12:44902057-45307711	28.4897	1.42577	-19.982	4.73885e-05	yes
FBXL16	chr16:742498-755837	118.596	5.94039	-19.9643	0.0218252	yes
GABRG3	chr15:27216428-27787112	0.864166	0.043753	-19.751	0.000154741	yes
NRN1	chr6:5998051-6008047	44.4315	2.26919	-19.5803	0.00255416	yes
CALB1	chr8:91070837-91095107	3.01879	0.1545	-19.5391	0.00143294	yes
NEUROD1	chr2:182540673-182545392	1.40835	0.0727471	-19.3595	0.0269808	yes
-	chr11:115035299-115040943	1.04438	0.0539653	-19.3528	0.00419987	yes
WNT10B	chr12:49359121-49365641	7.64361	0.397656	-19.2217	0.000482355	yes
PNMA3	chrX:152224765-152228827	14.0931	0.734493	-19.1875	0.0410197	yes
HTR1A	chr5:63253567-63258257	1.73653	0.0912392	-19.0327	0.00349063	yes
LOC644242	chr1:120102426-120145746	2.77583	0.146191	-18.9877	0.0422731	yes
SPHKAP	chr2:228844669-229046361	4.74659	0.250373	-18.9581	0.000950445	yes
ATP2B1	chr12:89954634-90105729	30.9976	1.637	-18.9356	0.000362461	yes
GDAP1L1	chr20:42875738-42909557	8.42913	0.44571	-18.9117	0.000695765	yes
-	chr2:223178696-223183765	1.54273	0.0819067	-18.8352	0.000535387	yes
TNNT1	chr19:55644160-55660606	10.1205	0.538283	-18.8014	0.00120504	yes
KCNQ2	chr20:62031395-62103993	14.0648	0.7506	-18.7381	0.000338048	yes
CA7	chr16:66878281-66888049	3.09822	0.165766	-18.6903	0.0284088	yes
HMP19	chr5:173472721-173536276	59.2313	3.17552	-18.6525	0.0407294	yes
ADCY1	chr7:45614124-45763081	14.7725	0.7933	-18.6216	0.000329787	yes
AAK1	chr2:69685126-70053596	6.2517	0.336561	-18.5752	0.00270502	yes
HSD3BP4	chr1:120102426-120145746	0.762072	0.0410695	-18.5557	0.017683	yes
MAP7D2	chrX:20024828-20135114	4.44152	0.240726	-18.4505	0.0175353	yes
SLITRK4	chrX:142710593-142723926	3.00924	0.163635	-18.39	3.44534e-05	yes
LRFN5	chr14:42076288-42373752	2.11161	0.116219	-18.1692	0.0495668	yes
TMEM151B	chr6:44238479-44247472	23.6222	1.30138	-18.1517	4.60973e-06	yes
ADAM23	chr2:207308283-207486039	8.31102	0.457927	-18.1492	0.0209977	yes
ANKRD18B	chr9:33523989-33575142	1.92931	0.107176	-18.0013	0.0268576	yes
GAD2	chr10:26505235-26593491	5.97682	0.334331	-17.877	3.65182e-05	yes
C1orf173	chr1:75033794-75139422	5.21619	0.292848	-17.8119	3.89472e-08	yes
WBSCR17	chr7:70597788-71178590	25.4505	1.42898	-17.8103	0.00362368	yes
SHANK2	chr11:70313913-70935808	5.2372	0.297584	-17.5991	0.000105709	yes
-	chr14:71276649-71284038	1.09964	0.0629312	-17.4737	0.0332437	yes
HAR1A	chr20:61726844-61735737	4.62267	0.264591	-17.471	0.000639364	yes
LOC283070	chr10:12391540-12877545	42.8617	2.45541	-17.456	1.73625e-07	yes
SLIT2	chr4:20253719-20623757	3.58332	0.205289	-17.455	0.0344816	yes
FBXO41	chr2:73481028-73520829	10.7176	0.618377	-17.3318	0.0001206	yes
DPY19L2P1	chr7:35119320-35225774	0.991226	0.0572373	-17.3178	0.0400135	yes
LSM11	chr5:157170139-157187807	3.42857	0.198097	-17.3075	0.00223953	yes
MRAP2	chr6:84743419-84800605	6.57703	0.380636	-17.2791	2.97014e-05	yes
EPHX4	chr1:92495532-92529289	4.72733	0.275187	-17.1786	0.0155738	yes
-	chr5:56909569-56913482	3.89186	0.228064	-17.0648	0.0335192	yes
SCN8A	chr12:51985019-52206649	9.89916	0.587373	-16.8533	2.1177e-07	yes
NCEH1	chr3:172348231-172429008	5.12788	0.304642	-16.8325	0.00495941	yes
RBFOX3	chr17:77085426-77606858	13.8933	0.833015	-16.6783	0.037735	yes
SNTG1	chr8:50822434-51710047	3.70427	0.222542	-16.6453	3.2207e-08	yes
PNMA3	chrX:152224765-152228827	13.1715	0.800245	-16.4593	0.000486986	yes
RAB3A	chr19:18304039-18314874	154.927	9.45391	-16.3876	0.000279364	yes
CRABP1	chr15:78632665-78640572	14.1446	0.867033	-16.3138	0.00158808	yes
RIMS3	chr1:41084718-41132388	17.9875	1.1046	-16.2842	0.000565239	yes
CPNE4	chr3:131252413-131756612	6.87329	0.423014	-16.2484	0.00628605	yes
EPHA7	chr6:93949739-94129300	1.16792	0.0720294	-16.2145	0.0032224	yes
COPG2	chr7:130125987-130371406	7.2536	0.448952	-16.1567	0.00986201	yes
UNC5A	chr5:176237559-176326333	8.92863	0.55625	-16.0515	0.0108033	yes
CACNG2	chr22:36956915-37098690	3.45399	0.216225	-15.9741	0.00863925	yes
KSR2	chr12:117890816-118406028	1.56295	0.0985884	-15.8533	8.56867e-06	yes
ADAM11	chr17:42836518-42859216	12.4737	0.790668	-15.7762	0.000427549	yes
-	chr14:86098831-86106317	0.891651	0.0566995	-15.7259	0.00218676	yes
RIMS2	chr8:104493153-105266920	12.4831	0.794508	-15.7117	0.000440391	yes
HECW1	chr7:43152197-43605703	1.50781	0.0962572	-15.6644	0.00684921	yes
ATP2B3	chrX:152801579-152848388	4.07726	0.260971	-15.6234	0.00226689	yes
ADRA1B	chr5:159343630-159400017	2.95252	0.189888	-15.5487	0.0126203	yes
NPAS1	chr19:47524142-47549017	3.178	0.204971	-15.5046	0.0118131	yes
LOC157627	chr8:9757331-9763482	11.3654	0.734378	-15.4762	0.0167475	yes
CLSTN3	chr12:7282966-7311536	30.1524	1.95335	-15.4363	0.0282933	yes
CNNM1	chr10:101088855-101154137	6.96452	0.462861	-15.0467	6.46871e-05	yes
PTPRT	chr20:40701391-41818557	2.79145	0.185552	-15.044	0.000401374	yes
C1orf115	chr1:220863627-220872499	30.3541	2.03382	-14.9247	2.61594e-08	yes
CACNB1	chr17:37329708-37353956	18.0403	1.21206	-14.884	0.000653887	yes
TMTC1	chr12:29653650-29937692	2.87492	0.193298	-14.873	0.00446846	yes
FRMPD4	chrX:12156584-12742935	2.11668	0.142565	-14.8471	0.000153509	yes
PTPRN	chr2:220154342-220174295	12.1444	0.820194	-14.8067	0.0318343	yes
KCNQ3	chr8:133133104-133493004	5.90522	0.399373	-14.7862	8.69059e-08	yes
AMPH	chr7:38423296-38671167	16.5593	1.12624	-14.7032	0.00194263	yes
NOV	chr8:120428493-120436678	6.71041	0.457005	-14.6834	0.000469873	yes
CACNA1E	chr1:181452685-181775921	2.66043	0.183844	-14.4711	6.52167e-06	yes
VGF	chr7:100805789-100810462	18.4785	1.27799	-14.459	0.0160702	yes
CNKSR2	chrX:21392535-21673534	8.65499	0.603379	-14.3442	0.00446846	yes
PPP4R4	chr14:94640648-94746072	4.23851	0.29615	-14.312	0.000413481	yes
LMO3	chr12:16701080-16762921	30.6981	2.16915	-14.1521	0.000216785	yes
MKL2	chr16:14165195-14360630	5.16396	0.366483	-14.0906	0.00709894	yes
CCK	chr3:42299317-42307662	194.509	13.838	-14.0561	9.7422e-06	yes
PTPRR	chr12:71031812-71314584	3.13996	0.223807	-14.0298	0.0136164	yes
KCNB1	chr20:47979625-48099181	7.04871	0.503948	-13.987	1.15931e-07	yes
EPB49	chr8:21911080-21940036	63.8536	4.58369	-13.9306	0.00698509	yes
SPTBN2	chr11:66452690-66488870	40.6539	2.9208	-13.9188	0.0105559	yes
TUBA4A	chr2:220110191-220136910	126.222	9.07049	-13.9157	0.00196998	yes
RIMS4	chr20:43374487-43438979	11.2453	0.809012	-13.9	2.062e-06	yes
CDS1	chr4:85504056-85572493	4.33568	0.311992	-13.8968	0.0039379	yes
DIRAS1	chr19:2714564-2723740	39.4512	2.84573	-13.8633	1.78122e-06	yes
PPP3CB	chr10:75196299-75255782	29.3912	2.12024	-13.8622	0.0221063	yes
SRRM3	chr7:75831215-75916890	7.0215	0.508681	-13.8033	0.0333177	yes
CELF5	chr19:3224700-3297073	8.60787	0.624426	-13.7853	0.00263908	yes
NETO1	chr18:70409548-70534810	5.06675	0.369825	-13.7004	1.64042e-05	yes
SLC39A4	chr8:145637797-145646491	1.47699	0.108506	-13.6121	0.0499275	yes
SORCS3	chr10:106400858-107024993	2.68166	0.197976	-13.5454	0.0148933	yes
NDUFA5	chr7:123181082-123197958	43.7042	3.23818	-13.4965	0.044303	yes
NRCAM	chr7:107788070-108096841	18.8936	1.40035	-13.4921	0.0213316	yes
EFHA2	chr8:16884746-16980791	5.56731	0.412764	-13.4879	0.0375706	yes
BASP1	chr5:17217749-17276943	183.67	13.6951	-13.4114	1.64042e-05	yes
EPHB6	chr7:142552791-142568847	22.1038	1.6508	-13.3898	0.00119265	yes
KCNAB2	chr1:5922869-6161253	62.946	4.72241	-13.3292	0.0034328	yes
MATK	chr19:3777966-3801810	19.318	1.45689	-13.2598	0.000541603	yes
RIMBP2	chr12:130880598-131002410	3.25054	0.245626	-13.2337	0.011618	yes
KIAA1804	chr1:233463513-233520894	0.785658	0.0595807	-13.1865	0.00697373	yes
TBC1D9	chr4:141541847-141677471	6.82736	0.519648	-13.1384	9.69565e-05	yes
-	chr22:32897360-32898932	2.96876	0.226053	-13.133	0.0239881	yes
GPR123	chr10:134901408-134945179	7.00094	0.535647	-13.0701	0.0338274	yes
DZIP1	chr13:96085852-96296957	5.1304	0.393628	-13.0336	0.0216027	yes
SLC4A4	chr4:72053002-72437804	4.54611	0.34884	-13.0321	0.00495941	yes
WBSCR17	chr7:70597788-71178590	11.9791	0.920516	-13.0135	0.0153225	yes
AMIGO1	chr1:110046799-110052336	6.7949	0.525151	-12.9389	0.00279635	yes
FBLL1	chr5:167956581-167957639	33.5329	2.60112	-12.8917	7.47503e-06	yes
PSD	chr10:104162372-104182896	160.981	12.4906	-12.8882	0.00085193	yes
RIMKLA	chr1:42846467-42891654	3.40018	0.263997	-12.8796	5.44122e-05	yes
HPRT1	chrX:133594174-133634704	30.7103	2.39722	-12.8108	0.000469873	yes
NUDT10	chrX:51075082-51080377	6.40412	0.502301	-12.7496	0.000265023	yes
HPRT1	chrX:133594174-133634704	30.719	2.42566	-12.6642	0.0110579	yes
BEND6	chr6:56819772-56892624	9.73671	0.772103	-12.6106	0.0438002	yes
GRM2	chr3:51741080-51752625	5.32762	0.424741	-12.5432	0.0337796	yes
SNPH	chr20:1246959-1289971	29.817	2.4072	-12.3866	2.94885e-07	yes
CALY	chr10:135138927-135150475	89.6536	7.24215	-12.3794	2.14256e-06	yes
-	chr4:24175751-24178640	1.55607	0.125798	-12.3696	0.0317394	yes
-	chr5:106698858-106702426	1.13212	0.0925413	-12.2337	0.0208483	yes
ARPP21	chr3:35680973-35835988	10.0494	0.822672	-12.2156	0.0084323	yes
FAM126B	chr2:201838434-201936392	3.08173	0.25258	-12.201	0.00635921	yes
GLB1L3	chr11:134146274-134189458	1.39795	0.114791	-12.1782	0.0193199	yes
KCNJ3	chr2:155553632-155717969	5.13174	0.424107	-12.1001	1.18005e-05	yes
KIAA1522	chr1:33207511-33240731	8.3282	0.69284	-12.0204	0.0404962	yes
-	chr2:166842394-166843074	8.57218	0.714682	-11.9944	0.0238906	yes
GJD2	chr15:35043091-35047030	1.08629	0.0906415	-11.9845	0.0458396	yes
-	chr4:564537-568997	4.3855	0.36632	-11.9718	1.67816e-05	yes
GPR176	chr15:40091069-40213131	5.73959	0.480709	-11.9398	0.00235678	yes
NSF	chr17:44450178-44834828	55.6881	4.66896	-11.9273	0.0236477	yes
FLRT3	chr20:13976145-16033841	2.97028	0.249072	-11.9254	0.0247312	yes
RORB	chr9:77109887-77308092	4.80137	0.403241	-11.9069	3.56194e-08	yes
HPCAL4	chr1:40143759-40157302	26.0849	2.19186	-11.9008	2.8093e-06	yes
C12orf53	chr12:6802950-6810009	37.8782	3.18848	-11.8797	0.000287014	yes
NPY1R	chr4:164245116-164253947	3.90535	0.331319	-11.7873	0.000548241	yes
-	chr16:29132566-29143494	0.745415	0.0634455	-11.7489	0.00291869	yes
MLLT11	chr1:151032150-151040973	76.4972	6.55101	-11.6772	1.77348e-06	yes
PITPNM2	chr12:123467661-123635355	5.51832	0.476584	-11.5789	0.0495668	yes
CTNNA2	chr2:79740059-80875988	54.6378	4.74664	-11.5108	0.00413812	yes
ISLR2	chr15:74421714-74429143	2.78642	0.242186	-11.5053	0.00166103	yes
-	chr11:30001492-30003952	1.42435	0.124011	-11.4857	0.0478687	yes
UNC13C	chr15:54270441-54920999	2.52442	0.222212	-11.3604	0.0360788	yes
MMD	chr17:53469973-53499341	13.125	1.15796	-11.3346	0.0337796	yes
-	chr2:162283796-162287910	1.06211	0.0940215	-11.2965	0.0306436	yes
SNX10	chr7:26331514-26413949	14.8261	1.31342	-11.2882	0.00781651	yes
ARL6	chr3:97482704-97520350	3.32409	0.295399	-11.2529	0.00755798	yes
ATP8A2	chr13:25946208-26599990	4.9575	0.441833	-11.2203	0.00810348	yes
SLC6A11	chr3:10857916-10982407	5.92864	0.528821	-11.2111	0.0107821	yes
KIAA2022	chrX:73952690-74145287	0.89305	0.0796801	-11.2079	0.000247087	yes
LRRN3	chr7:110303105-111202573	5.09737	0.456053	-11.1771	0.00436403	yes
ST8SIA5	chr18:44247368-44344560	3.33142	0.300815	-11.0746	0.00012632	yes
HUNK	chr21:33245627-33376543	0.941217	0.0849993	-11.0732	0.00478492	yes
PANX2	chr22:50609159-50618724	14.7958	1.3384	-11.0548	6.16485e-05	yes
HTR2A	chr13:47405676-47471211	2.04665	0.186693	-10.9626	0.0220128	yes
GUCY1A2	chr11:106544737-106889171	2.58379	0.236027	-10.947	3.30878e-07	yes
-	chr14:105550189-105553670	1.19545	0.109446	-10.9227	0.0388155	yes
KCNIP2	chr10:103578824-103603677	30.5202	2.80436	-10.8831	3.92915e-05	yes
-	chr7:49957576-49961808	0.91757	0.0843821	-10.874	0.0353757	yes
GDAP1	chr8:75262617-75279335	15.1347	1.40326	-10.7854	0.0084323	yes
LOC147670	chr19:57154526-57168635	3.55754	0.330389	-10.7677	0.00915272	yes
DIO2	chr14:80663867-80921810	6.80154	0.632516	-10.7532	3.90561e-07	yes
BCL11A	chr2:60678301-60781074	6.26115	0.585497	-10.6937	0.0103737	yes
BSN	chr3:49591921-49708982	7.53372	0.7061	-10.6695	5.01637e-06	yes
FLJ22184	chr19:7933604-7939326	9.80143	0.922729	-10.6222	0.00603993	yes
EPB41L4B	chr9:111933239-112083021	4.96549	0.470716	-10.5488	0.00255097	yes
-	chr17:51183487-51183852	30.3045	2.89335	-10.4738	0.0184066	yes
ATP6V1H	chr8:54628110-54755850	41.6311	3.97956	-10.4612	0.00257587	yes
ARHGEF9	chrX:62854840-63005426	15.7737	1.51598	-10.405	0.0120288	yes
RAB26	chr16:2198650-2204141	22.3614	2.15201	-10.3909	6.28936e-06	yes
TSPAN13	chr7:16793350-16824283	20.2795	1.95523	-10.3719	0.00544835	yes
LPPR3	chr19:812517-821952	3.83045	0.369572	-10.3646	0.00781651	yes
SPTBN2	chr11:66452690-66488870	11.1625	1.07762	-10.3585	0.0108397	yes
NRSN1	chr6:24126413-24147757	30.7289	2.96993	-10.3467	7.45194e-06	yes
TPBG	chr6:83072922-83077133	5.52435	0.538593	-10.257	0.00124915	yes
-	chr3:116824744-116827411	2.13067	0.208059	-10.2407	0.0177595	yes
CELF2	chr10:11047258-11378672	5.6493	0.553188	-10.2123	0.0320077	yes
MPP6	chr7:24613048-24797639	2.38276	0.23443	-10.1641	0.00915272	yes
OGDHL	chr10:50942686-50970425	14.6678	1.45049	-10.1123	0.00614345	yes
NAP1L5	chr4:89513646-89630933	58.5383	5.86079	-9.98812	0.000460734	yes
DPY19L2P2	chr7:102815461-102920913	2.33169	0.234622	-9.93807	0.00658609	yes
SATB1	chr3:18386704-18480265	8.94093	0.901186	-9.92129	0.00446846	yes
FMNL1	chr17:43299291-43324954	8.17397	0.830668	-9.84024	0.0322929	yes
RTN4R	chr22:20228937-20255816	21.4155	2.18745	-9.79017	3.44329e-05	yes
FLRT2	chr14:85996487-86094270	6.24163	0.639518	-9.7599	8.42517e-07	yes
CSMD3	chr8:113235118-114449244	3.4786	0.357018	-9.74349	0.0438002	yes
MEIS3	chr19:47906375-47922785	33.2058	3.41369	-9.72725	0.0471122	yes
TPM1	chr15:63334837-63364113	17.4455	1.80756	-9.65141	0.00406274	yes
DPY19L2P4	chr7:89748713-89754914	2.17537	0.227254	-9.57242	0.0104258	yes
-	chr5:177208858-177221393	2.38765	0.252302	-9.46346	0.0296454	yes
KCND2	chr7:119913721-120390387	3.20232	0.338405	-9.46298	5.61669e-05	yes
DRD1	chr5:174866530-174871163	1.85454	0.196513	-9.43724	0.00195393	yes
GPC5	chr13:92050934-93522392	1.73732	0.184872	-9.39742	0.00818867	yes
SMYD2	chr1:214454564-214510681	28.7934	3.07252	-9.37127	3.61062e-05	yes
GRB14	chr2:165349274-165478360	2.67718	0.28602	-9.36011	0.0193199	yes
KCNK3	chr2:26915580-26954066	2.7401	0.293251	-9.34387	0.00148428	yes
TTC9	chr14:71108503-71142077	5.68011	0.609191	-9.32402	1.98789e-05	yes
RTN1	chr14:60062693-60337557	305.289	32.8057	-9.30597	0.0243179	yes
FAM81A	chr15:59694310-59815839	9.84582	1.06721	-9.22576	0.000427549	yes
POU3F1	chr1:38496876-38572074	3.70151	0.401386	-9.22182	0.00435721	yes
-	chr1:230450089-230451873	6.40178	0.695016	-9.21098	0.0014563	yes
LPPR4	chr1:99729847-99775138	4.94787	0.538398	-9.18999	0.00366561	yes
FAM217B	chr20:58508818-58524113	9.3834	1.03389	-9.07582	0.0355997	yes
KCNA2	chr1:111136200-111174096	9.33779	1.02949	-9.07031	9.27004e-05	yes
GLS	chr2:191745546-191830276	50.3108	5.59771	-8.98775	0.000691012	yes
LIN7A	chr12:81186298-81331891	3.07955	0.343917	-8.95434	6.55864e-05	yes
RASL10A	chr22:29708921-29711748	13.4826	1.51426	-8.90375	0.0478687	yes
NUDT4P1	chr12:93771700-93797024	22.8619	2.56959	-8.8971	0.000345075	yes
CNTN3	chr3:74311719-74662971	2.65841	0.298925	-8.89323	0.00833788	yes
SHISA9	chr16:12995476-13334429	2.16288	0.243563	-8.88017	0.0157529	yes
DRP2	chrX:100474732-100519624	4.09953	0.464764	-8.82067	0.000462986	yes
ARHGAP26	chr5:142146540-142608600	7.09392	0.811204	-8.74493	0.000429154	yes
FUT1	chr19:49251267-49258647	0.911958	0.104444	-8.73155	0.04896	yes
-	chr3:76571610-76576047	1.26676	0.145129	-8.72851	0.0268576	yes
ABHD8	chr19:17402939-17417653	43.2171	4.96321	-8.70749	0.00215343	yes
CHSY3	chr5:129240492-129522327	1.24264	0.143071	-8.68548	0.0302932	yes
LRRC73	chr6:43474706-43478424	4.54338	0.523739	-8.67489	0.00776678	yes
PCDH20	chr13:61983110-62002225	2.27376	0.262456	-8.6634	0.00263908	yes
C17orf96	chr17:36827958-36831187	5.28692	0.613979	-8.61091	0.000321972	yes
SNCG	chr10:88695133-88723017	213.408	24.7907	-8.60839	0.000851814	yes
CA10	chr17:49707673-50237377	17.0053	1.9763	-8.60461	0.00740244	yes
CHML	chr1:241695433-241803701	2.72875	0.319848	-8.5314	0.0193199	yes
-	chr15:88402981-88416696	2.58057	0.304926	-8.46294	0.00206592	yes
KCNMA1	chr10:78629355-79397664	3.50726	0.415925	-8.43243	0.0219569	yes
SYT16	chr14:62279455-62579269	3.18786	0.378086	-8.43157	0.000321972	yes
CCDC3	chr10:12938624-13091867	8.37573	0.993622	-8.42949	0.0304469	yes
PPP1R14C	chr6:150464187-150571528	6.81775	0.80942	-8.42301	0.000345653	yes
ARL4D	chr17:41476352-41478504	8.17785	0.973265	-8.40249	0.00168057	yes
SLC25A22	chr11:790474-798269	35.1833	4.20501	-8.367	0.00030633	yes
RTN2	chr19:45988549-46000313	14.6608	1.7535	-8.36088	0.00438763	yes
ATP6V1B2	chr8:20054703-20079708	90.6352	10.8519	-8.35201	0.0429554	yes
CTXN1	chr19:7989345-8008708	116.574	13.9632	-8.34866	0.00833788	yes
NT5DC3	chr12:104166080-104234975	3.79638	0.454806	-8.34725	0.00114476	yes
-	chr15:84906298-84951655	1.04283	0.125011	-8.34191	0.00438763	yes
MYH10	chr17:8377522-8534079	24.94	2.98978	-8.34175	0.0298723	yes
C1orf233	chr1:1533140-1538215	12.9244	1.55126	-8.33155	0.00236475	yes
SAMD5	chr6:147829810-147891334	0.581177	0.0698621	-8.31892	0.0325061	yes
LRRTM4	chr2:76973982-77749502	1.67869	0.202279	-8.29888	0.0466218	yes
CNRIP1	chr2:68511302-68547183	27.5207	3.31996	-8.28947	0.023312	yes
TFR2	chr7:100218038-100239173	2.90526	0.353683	-8.2143	0.022006	yes
PPFIA3	chr19:49622662-49654283	13.4273	1.63533	-8.21076	0.000596542	yes
SCN2B	chr11:118033518-118047345	12.4985	1.52852	-8.17686	0.00777495	yes
PLCXD2	chr3:111393522-111695364	2.24851	0.276137	-8.14273	0.0232677	yes
BAI1	chr8:143531413-143626369	30.5408	3.75429	-8.13491	0.0223292	yes
UBE2T	chr1:202300784-202311094	6.78591	0.836062	-8.11652	0.0489359	yes
EXTL1	chr1:26348270-26362954	5.56856	0.688504	-8.08791	0.0304469	yes
SYT15	chr10:46951526-46972893	8.13528	1.00851	-8.06663	0.000184294	yes
-	chr3:21452293-21457505	1.18944	0.147614	-8.05777	0.013893	yes
PRKAG2	chr7:151253169-151576308	13.5911	1.6968	-8.00984	0.00906625	yes
CNTNAP1	chr17:40834631-40852012	45.4042	5.67105	-8.00631	0.0191648	yes
LRFN2	chr6:40359372-40555126	2.52519	0.315712	-7.9984	0.0187244	yes
DBNDD1	chr16:90071270-90114191	34.7035	4.34484	-7.98729	0.0157529	yes
KCTD1	chr18:24034874-24283602	22.1775	2.79814	-7.9258	0.0124461	yes
PPM1L	chr3:160473866-160799368	3.61761	0.456472	-7.92515	0.000657342	yes
-	chr17:2624095-2627692	5.26711	0.665526	-7.91421	0.000259999	yes
CADM3	chr1:159141376-159173102	62.904	7.97121	-7.8914	0.00159969	yes
RGS5	chr1:163112088-163291581	38.1933	4.8426	-7.88694	0.00091954	yes
NME5	chr5:137450860-137475132	10.2046	1.2943	-7.88426	0.000582179	yes
GPR162	chr12:6930962-6936583	35.5426	4.51469	-7.87266	0.0318663	yes
ATP6V1C1	chr8:103876585-104085285	22.3627	2.85664	-7.82832	0.000505505	yes
-	chr17:17400297-17405938	2.08976	0.268225	-7.79107	0.00156758	yes
ERC2	chr3:55542335-56502391	2.08754	0.268209	-7.78326	0.0148451	yes
ASAH2B	chr10:52499694-52519016	1.23016	0.15808	-7.78188	0.0162747	yes
GRIA2	chr4:158141735-158291669	25.1198	3.23305	-7.76969	0.0282711	yes
TSPYL1	chr6:116575413-116759442	49.3876	6.38604	-7.73368	0.000691813	yes
-	chr6:47824159-47831055	0.801965	0.103786	-7.7271	0.025846	yes
EFR3A	chr8:132916355-133025886	17.6397	2.28303	-7.72644	0.00553517	yes
SYNJ1	chr21:34000992-34100351	11.6834	1.52254	-7.67362	0.0124034	yes
-	chr4:570838-578730	2.08977	0.272448	-7.67034	0.0373145	yes
STK32C	chr10:134020995-134145377	17.4678	2.28649	-7.63957	0.0236818	yes
FMN2	chr1:240255184-240638489	6.73874	0.883603	-7.62643	0.0327115	yes
SCN3A	chr2:165944029-166060577	2.16631	0.285699	-7.58249	0.00151136	yes
EFHA2	chr8:16884746-16980791	7.96611	1.05452	-7.55425	0.00876714	yes
SEPT6	chrX:118749687-118827333	10.0924	1.33995	-7.53192	0.00292438	yes
ATCAY	chr19:3880617-3928080	21.4049	2.846	-7.52105	0.00699094	yes
BEX5	chrX:101408674-101410986	75.6176	10.0774	-7.50368	0.000139569	yes
FRMPD2P1	chr10:48844035-48862688	3.53082	0.470956	-7.49713	0.0164682	yes
PRKAA2	chr1:57110989-57181008	1.94526	0.259642	-7.49209	0.0001745	yes
CASQ1	chr1:160160284-160171676	5.69798	0.763003	-7.46783	0.022578	yes
CNST	chr1:246729638-246831902	8.38503	1.12791	-7.43413	0.00698509	yes
-	chr7:64958935-65019665	0.497033	0.0668943	-7.43012	0.0452084	yes
ZDBF2	chr2:207139522-207179515	1.37294	0.184989	-7.42174	0.0207793	yes
KLF5	chr13:73633141-73651676	1.22188	0.165079	-7.40179	0.0495668	yes
-	chr19:50577974-50579170	5.68174	0.769145	-7.38709	0.0388154	yes
GABRB1	chr4:47033294-47445052	3.77546	0.511948	-7.37469	8.54235e-06	yes
IPCEF1	chr6:154331630-154677900	3.74143	0.508107	-7.36347	0.022006	yes
CRMP1	chr4:5822323-5894785	29.0541	3.95499	-7.34619	0.00355615	yes
FAM57B	chr16:30034654-30046697	11.8629	1.6178	-7.33274	0.019093	yes
-	chr15:74027760-74030109	5.21841	0.714349	-7.30513	0.00334973	yes
XK	chrX:37545132-37591383	2.07712	0.284701	-7.29579	0.00218676	yes
STXBP5	chr6:147162524-147711612	6.46834	0.888597	-7.27927	0.000453024	yes
VIPR1	chr3:42530790-42579065	8.37756	1.15106	-7.27813	0.0143854	yes
NUDT11	chrX:51138930-51381216	4.47032	0.614342	-7.2766	0.0206545	yes
ARHGEF25	chr12:58003962-58011028	33.3038	4.58562	-7.26266	0.00255008	yes
MCHR1	chr22:41075160-41078818	2.8759	0.396106	-7.26043	0.0250606	yes
SNTB2	chr16:69221049-69342955	1.94017	0.267285	-7.25881	0.0256838	yes
CDYL2	chr16:80631795-80838261	1.7761	0.247183	-7.18536	0.0118412	yes
CIT	chr12:120123594-120315095	23.7541	3.33826	-7.11571	0.00684235	yes
KCNC3	chr19:50815213-50832634	10.4274	1.46996	-7.09366	0.0126067	yes
CDC42EP3	chr2:37869029-37899590	1.95125	0.279505	-6.98109	0.015559	yes
SCG3	chr15:51973549-52013223	46.4136	6.65853	-6.97055	0.000229308	yes
INPP5F	chr10:121485558-121588879	42.7667	6.17834	-6.92204	0.000990291	yes
CNIH2	chr11:66045695-66051683	43.682	6.31648	-6.91556	0.012317	yes
MIR138-1	chr3:44154869-44163924	4.8371	0.704437	-6.86662	0.000110085	yes
-	chrX:102213603-102219455	2.15443	0.314301	-6.85467	0.0429509	yes
MIR138-2	chr16:56892088-56896314	1.14665	0.168163	-6.81868	0.0494478	yes
GJB2	chr13:20761603-20767114	2.78445	0.408554	-6.81538	0.0258114	yes
DMRTC1B	chrX:72091858-72095622	6.06824	0.891126	-6.80963	0.0333049	yes
NOS2	chr17:26083791-26127555	1.44686	0.212626	-6.80472	0.0337665	yes
GUCY1B3	chr4:156680125-156728841	12.5767	1.85783	-6.76956	0.0421604	yes
-	chrX:23419233-23422480	1.6427	0.243155	-6.75577	0.039107	yes
SERPINF1	chr17:1665258-1681287	17.351	2.57387	-6.74121	0.0121836	yes
PRKCB	chr16:23847299-24231932	25.8552	3.83682	-6.73871	0.00474894	yes
CACNA1A	chr19:13317043-13617274	29.0241	4.32089	-6.71716	0.0478687	yes
LRP3	chr19:33668509-33716756	31.0141	4.66047	-6.65472	0.00589705	yes
PPFIA4	chr1:203014505-203047864	10.9987	1.65666	-6.63908	0.00383282	yes
JAKMIP1	chr4:6027925-6202318	22.2162	3.35724	-6.6174	0.000302495	yes
ZNF697	chr1:120161999-120190390	1.05023	0.160531	-6.54223	0.0346651	yes
-	chr5:177388060-177389212	5.17556	0.791417	-6.53961	0.0491964	yes
TRANK1	chr3:36860597-36986548	2.62253	0.401264	-6.53567	0.0110579	yes
DMRTC1	chrX:72064875-72068636	5.74925	0.880983	-6.52595	0.0423304	yes
PDE4A	chr19:10527448-10580307	8.30406	1.2729	-6.52373	0.00544835	yes
VPS13A	chr9:79791671-80036609	3.52255	0.545083	-6.46241	0.0193199	yes
MAOA	chrX:43515408-43606068	5.93157	0.920308	-6.4452	0.0333177	yes
RND1	chr12:49250915-49259653	18.0019	2.81546	-6.39395	0.00632159	yes
OPA1	chr3:193310932-193415600	10.5183	1.64954	-6.3765	0.0209762	yes
FBXL17	chr5:107194732-107717799	11.2045	1.76685	-6.34151	0.00378475	yes
GPR153	chr1:6307405-6321035	3.28257	0.51952	-6.31847	0.00750348	yes
ADRB1	chr10:115803805-115806667	4.0783	0.64733	-6.30019	0.00553517	yes
-	chr9:15163618-15166968	4.74224	0.754117	-6.28847	0.00235678	yes
PNMAL1	chr19:46969736-46974820	32.6358	5.20497	-6.27012	0.0431135	yes
PDXP	chr22:38054736-38062939	79.2833	12.7716	-6.20778	0.000148729	yes
KCNC4	chr1:110753335-110776674	4.98113	0.803509	-6.19922	0.00707891	yes
RAPGEFL1	chr17:38334241-38351906	20.3097	3.27792	-6.19591	0.000209464	yes
RAB3B	chr1:52373627-52456436	0.709125	0.11481	-6.17651	0.0109249	yes
ACBD7	chr10:15117473-15130775	26.1611	4.25453	-6.149	0.000195362	yes
ASTN1	chr1:176830202-177134024	10.3986	1.69872	-6.12143	0.000682343	yes
LY6H	chr8:144239330-144242053	99.1416	16.4699	-6.01956	0.00112732	yes
TRIM37	chr17:56833231-57184266	21.5857	3.59345	-6.00696	0.00382943	yes
TLK1	chr2:171847332-172087824	8.92082	1.48948	-5.98922	0.0346603	yes
LGI1	chr10:95517565-95558107	13.8453	2.32389	-5.95781	0.00183641	yes
CYB561	chr17:61509664-61523722	12.6457	2.12491	-5.95117	0.00156328	yes
NPTN	chr15:73735498-73925753	76.0846	12.8807	-5.90687	0.049233	yes
TNFAIP8L3	chr15:51348798-51397473	4.47888	0.758312	-5.90638	0.0364976	yes
PIK3R3	chr1:46505811-46598708	4.47208	0.758734	-5.89413	0.0141777	yes
NAP1L3	chrX:92925924-92928682	54.9466	9.34916	-5.87717	0.00114476	yes
NYAP1	chr7:100081287-100092422	9.87224	1.68019	-5.87567	0.0414446	yes
STK17B	chr2:196998306-197036336	1.42778	0.243301	-5.86837	0.0230852	yes
RFX3	chr9:3218294-3525989	2.44435	0.418967	-5.83423	0.0491154	yes
TBC1D4	chr13:75858808-76056250	5.8831	1.01519	-5.79507	0.0451263	yes
GOLGA7B	chr10:99609994-99790585	15.773	2.72317	-5.79215	0.00438763	yes
GPRIN1	chr5:176022802-176037131	6.44421	1.11426	-5.7834	0.00153929	yes
PDE2A	chr11:72287183-72385497	25.4774	4.41707	-5.76794	0.0136507	yes
MFSD4	chr1:205538111-205572046	18.4893	3.21225	-5.75587	0.000482727	yes
RYR2	chr1:237205701-237997456	7.62497	1.32949	-5.73526	0.013239	yes
EPHB1	chr3:134513612-134979307	2.64967	0.462007	-5.73513	0.0438002	yes
LOC100507421	chr7:140774031-141180179	3.66284	0.638968	-5.73243	0.000453024	yes
SLC1A1	chr9:4490426-4587469	6.88256	1.201	-5.73069	0.00247778	yes
LAMB1	chr7:107564245-107643848	3.35038	0.585558	-5.72169	0.0155678	yes
PDK3	chrX:24483343-24568735	5.82029	1.01814	-5.71659	0.00821288	yes
KIFC2	chr8:145691737-145701718	56.6935	10.0271	-5.65403	0.00367465	yes
CAMK2N2	chr3:183967444-184010819	32.0748	5.67709	-5.64987	0.00750483	yes
STMN3	chr20:62271060-62284780	148.553	26.3002	-5.64836	0.00932837	yes
-	chr12:78130174-78136871	2.21405	0.394575	-5.61123	0.00745978	yes
-	chr8:56447991-56454846	1.26891	0.226272	-5.6079	0.0219875	yes
KCNAB1	chr3:155838336-156256927	7.55664	1.3597	-5.55758	0.0491964	yes
FAM155A	chr13:107819142-108519460	5.98594	1.0859	-5.51242	0.00830962	yes
LOC728730	chr2:39664556-39828484	2.40753	0.437309	-5.50533	0.0388154	yes
MAN1A1	chr6:119498375-119670926	2.47052	0.449453	-5.49673	0.0421604	yes
NEGR1	chr1:71868624-72748277	14.5395	2.64666	-5.49353	0.00015525	yes
ACTR3B	chr7:152456850-152552657	13.452	2.4585	-5.47163	0.0109475	yes
PRKAR2B	chr7:106685177-106802314	10.2753	1.88128	-5.46187	0.0134593	yes
RAB9B	chrX:103077254-103087212	4.55151	0.838082	-5.43086	0.00263908	yes
LOC283683	chr15:23094330-23115254	10.6815	1.9765	-5.40425	0.00459477	yes
MIR600HG	chr9:125871772-126030855	7.31889	1.36878	-5.34702	0.0397083	yes
MMP16	chr8:89044230-89339717	1.74036	0.325973	-5.33897	0.00648399	yes
MTPN	chr7:135611372-135662204	32.3847	6.08171	-5.32493	0.0220567	yes
-	chr7:64309959-64327068	1.25629	0.23603	-5.32259	0.012507	yes
PSD3	chr8:18384341-18871196	14.2728	2.68328	-5.31916	0.0263197	yes
-	chr1:793186-795282	5.80263	1.09913	-5.27929	0.012763	yes
EML6	chr2:54952148-55199156	2.26571	0.430499	-5.26299	0.00398493	yes
PPARGC1B	chr5:149109814-149234585	0.756512	0.14379	-5.26123	0.0473807	yes
RHBDL1	chr16:725800-728267	15.7826	3.03288	-5.20383	0.0233308	yes
TMEM170B	chr6:11538490-11583759	4.99724	0.96878	-5.15828	0.00583197	yes
-	chr16:758268-765061	1.57444	0.308231	-5.10799	0.0187244	yes
PDE3B	chr11:14665268-14893604	1.34454	0.264019	-5.09259	0.0203203	yes
-	chrX:23093713-23096503	12.8526	2.53084	-5.07839	0.00125389	yes
ATP6V1A	chr3:113465865-113530906	22.0904	4.36234	-5.06389	0.0436614	yes
ST8SIA1	chr12:22346324-22487884	1.70111	0.339376	-5.01246	0.0196611	yes
RANBP3L	chr5:36246885-36302029	6.85497	1.37368	-4.99022	0.00422747	yes
SLC35F1	chr6:118228688-118638839	10.3407	2.07283	-4.98869	0.0012067	yes
GPD1L	chr3:32148002-32210259	12.3004	2.4692	-4.98153	0.0357264	yes
ME1	chr6:83919994-84140938	6.82957	1.37662	-4.96111	0.0334828	yes
LHFPL4	chr3:9540044-9595486	7.67736	1.56125	-4.91744	0.00389448	yes
FAM171B	chr2:187558751-187630726	19.503	3.99047	-4.88739	0.00389351	yes
ROCK2	chr2:11319744-11485454	11.6187	2.3934	-4.85447	0.0337796	yes
PTEN	chr10:89623194-89731692	5.47822	1.13704	-4.81797	0.0450347	yes
LMTK3	chr19:48988525-49017167	10.8534	2.26264	-4.79679	0.0399231	yes
PCP4	chr21:41239346-41301322	92.13	19.3077	-4.77167	0.00295813	yes
RNF6	chr13:26786904-26796508	8.83443	1.86051	-4.74839	0.0257065	yes
MOAP1	chr14:93648540-93651249	58.3353	12.3323	-4.73029	0.00915272	yes
ZNF503	chr10:77157602-77168740	3.85186	0.817314	-4.71283	0.0441582	yes
BMPR2	chr2:203241049-203432474	7.33892	1.55939	-4.70628	0.00129208	yes
-	chr3:117351201-117358709	2.63692	0.56723	-4.64877	0.022006	yes
PNMA6C	chrX:152240726-152243402	10.0228	2.17567	-4.60676	0.0097375	yes
SMS	chrX:21958714-22013670	15.9287	3.45959	-4.60422	0.0177748	yes
ANKRD32	chr5:93954390-94031573	2.51537	0.546514	-4.60257	0.0281336	yes
ZNF238	chr1:244212164-244220863	26.1352	5.67933	-4.60181	0.0271005	yes
SNX32	chr11:65601409-65621172	10.4639	2.28034	-4.58875	0.0169937	yes
SLC4A3	chr2:220492291-220506702	11.9364	2.60159	-4.58812	0.0203035	yes
DBC1	chr9:121928907-122131739	16.1585	3.54611	-4.55668	0.00308912	yes
HRH1	chr3:11178778-11304939	1.98945	0.436702	-4.55562	0.0435331	yes
CSDC2	chr22:41957013-41972670	9.1981	2.02381	-4.54494	0.00919238	yes
TNFAIP8L1	chr19:4639526-4655580	6.39415	1.42128	-4.49887	0.0105384	yes
KRAS	chr12:25358179-25403854	7.35834	1.66627	-4.41606	0.00306144	yes
FABP3	chr1:31838099-31845923	42.9918	9.78767	-4.39244	0.00594135	yes
ARHGAP32	chr11:128834953-129149062	8.2786	1.8859	-4.38973	0.0423304	yes
-	chr15:25267605-25281641	14.1808	3.23188	-4.38779	0.0170699	yes
PNMAL2	chr19:46984044-47104457	24.2877	5.67984	-4.27612	0.0245439	yes
HS3ST4	chr16:25703346-26149009	5.72491	1.366	-4.191	0.0214485	yes
NCAM2	chr21:22370632-22915657	8.65079	2.06747	-4.18424	0.0219569	yes
FOXG1	chr14:29236277-29239483	16.1068	3.87982	-4.15143	0.00330469	yes
LOC100506123	chr2:97948228-97957632	6.7886	1.64667	-4.12262	0.0127667	yes
DGKI	chr7:137065288-137531609	1.95957	0.477278	-4.10572	0.00900471	yes
REEP2	chr5:137774775-137782658	75.6434	18.5103	-4.08656	0.0363877	yes
ARL4C	chr2:235401685-235405693	10.9107	2.6718	-4.08365	0.0126203	yes
C1orf21	chr1:184356149-184598155	6.52113	1.6062	-4.05997	0.00291869	yes
LZTFL1	chr3:45864827-45883621	6.50474	1.60325	-4.05722	0.043161	yes
LONRF2	chr2:100888218-100939363	7.02436	1.74132	-4.03393	0.0426222	yes
GOT1	chr10:101156626-101190530	76.9237	19.1275	-4.02163	0.0368891	yes
KLF12	chr13:74260148-74708066	2.01604	0.501972	-4.01624	0.00906625	yes
GSTM3	chr1:110274686-110283660	16.0373	4.05069	-3.95915	0.0162993	yes
SUB1	chr5:32585604-32604188	35.4709	8.98616	-3.94728	0.0156799	yes
-	chr13:44542570-44545819	51.8047	13.1564	-3.9376	0.0389819	yes
SESN3	chr11:94890806-94967546	8.78215	2.24082	-3.91917	0.0213316	yes
PNCK	chrX:152935187-152939816	29.1848	7.5017	-3.89042	0.0363658	yes
-	chr15:80487846-80544406	2.91824	0.751596	-3.88272	0.0207126	yes
PSMD12	chr17:65333817-65362793	10.7267	2.85186	-3.7613	0.0177179	yes
EFHD2	chr1:15736390-15756839	38.9341	10.4146	-3.73842	0.0332897	yes
TCEAL6	chrX:101394932-101398877	22.7892	6.10533	-3.73267	0.0488292	yes
PID1	chr2:229888688-230136057	7.66282	2.07414	-3.69446	0.0315076	yes
-	chr1:160864678-160866305	15.0652	4.1728	-3.61033	0.0349474	yes
SYNGAP1	chr6:33387846-33421466	5.3642	1.50859	-3.55577	0.0355997	yes
NDUFAF4	chr6:97337186-97345767	12.377	3.48521	-3.55129	0.0360472	yes
LOC283174	chr11:133766329-133771635	6.62395	1.9687	-3.36463	0.0321565	yes
SLC30A1	chr1:211744923-211752126	8.28474	2.4808	-3.33954	0.0162993	yes
DLD	chr7:107531585-107561769	13.1159	3.94304	-3.32634	0.0439386	yes
CCND2	chr12:4357631-4414522	15.4238	4.82691	-3.19538	0.0341806	yes
SPINT2	chr19:38755097-38783254	34.2065	11.0044	-3.10844	0.0478687	yes
SLC35B2	chr6:44221837-44225283	12.886	36.5484	2.83629	0.0457166	yes
TALDO1	chr11:747431-765024	56.9755	172.536	3.02825	0.0232677	yes
LOC150622	chr2:6072789-6121150	3.66501	11.377	3.10422	0.0478687	yes
PTRF	chr17:40554466-40575338	16.5265	52.6603	3.18642	0.0384458	yes
-	chr13:82264068-82265225	31.0246	99.3383	3.20192	0.0137678	yes
SH3PXD2B	chr5:171760502-171881527	1.68805	5.4967	3.25624	0.0372288	yes
LACC1	chr13:44410488-44468068	4.46804	14.5694	3.2608	0.0455778	yes
PIGT	chr20:44042805-44054884	12.0385	41.021	3.40748	0.0415556	yes
ARHGAP1	chr11:46698549-46722154	16.0341	55.0007	3.43023	0.0333986	yes
PLD1	chr3:171318019-171528284	2.74941	9.46829	3.44375	0.0232677	yes
-	chr6:80774249-80777825	7.73908	27.0212	3.49153	0.0055931	yes
LARP6	chr15:71123888-71146498	29.3235	102.41	3.49242	0.0105369	yes
PWP2	chr21:45527207-45551063	5.73089	20.0971	3.5068	0.0247412	yes
CTNNA3	chr10:67672203-69455949	2.88155	10.4167	3.61496	0.048035	yes
-	chr4:145664156-145666520	9.19725	33.9446	3.69073	0.00454526	yes
CLN8	chr8:1711869-1734898	3.32504	12.3237	3.70633	0.0182531	yes
FAM124A	chr13:51796469-51858476	3.64099	13.7787	3.78433	0.0482384	yes
-	chr17:40684883-40686961	3.41316	13.0113	3.8121	0.0341806	yes
IPO13	chr1:44412477-44433694	14.98	58.6612	3.91597	0.0342339	yes
LIPA	chr10:90973264-91011660	12.7483	50.1186	3.93139	0.0384458	yes
TMTC2	chr12:83080755-83533292	4.05383	15.9648	3.9382	0.0276493	yes
SGK1	chr6:134490383-134639196	17.1215	67.4804	3.94127	0.00968576	yes
-	chr6:136656856-136660410	6.70982	26.4904	3.948	0.00153929	yes
THBS2	chr6:169613485-169654137	3.47228	13.8082	3.9767	0.030951	yes
FOLH1	chr11:49168186-49230222	6.73194	26.8196	3.98393	0.0302932	yes
DNM2	chr19:10828728-10942586	11.2538	45.214	4.01767	0.0389819	yes
LZTS2	chr10:102756863-102790914	19.7061	79.9899	4.05914	0.0398537	yes
CHST6	chr16:75505952-75529277	2.04632	8.3315	4.07146	0.0162993	yes
GLTP	chr12:110288737-110318293	15.3314	63.002	4.10934	0.0390864	yes
CSF1	chr1:110453232-110473616	4.24534	17.7359	4.17773	0.00764565	yes
-	chr13:39661570-39671671	0.65638	2.74622	4.18389	0.0144449	yes
CBR1	chr21:37406784-37498938	69.2509	290.793	4.19912	0.0084323	yes
ITFG3	chr16:284800-316119	7.84323	32.9747	4.20422	0.00589705	yes
TMEM206	chr1:212537815-212588267	8.16786	34.3536	4.20595	0.00362368	yes
-	chr11:119947449-119972548	0.382095	1.60835	4.20929	0.0415798	yes
-	chr1:43833831-43840014	1.022	4.30709	4.21437	0.0283464	yes
FRMD4B	chr3:69218514-69591713	2.76745	11.6913	4.22457	0.0194623	yes
EFS	chr14:23822261-23835640	8.42487	35.6144	4.22729	0.0260913	yes
LINC00263	chr10:102133332-102148114	14.5604	61.6653	4.23514	0.0134091	yes
SYNGR2	chr17:76164670-76169009	17.6425	75.1603	4.26018	0.00435721	yes
CNTNAP4	chr16:76311175-76593135	4.83568	20.8408	4.3098	0.0403484	yes
CLMN	chr14:95648127-95786245	2.14131	9.26658	4.32753	0.012459	yes
-	chr20:52552273-52557771	2.78645	12.0735	4.33293	0.00385889	yes
DOCK5	chr8:25042286-25273251	4.04773	17.9376	4.43152	0.00682067	yes
CD9	chr12:6309481-6347437	46.6333	208.883	4.47927	0.000653689	yes
TMEM144	chr4:159131400-159176439	21.4561	97.5756	4.54769	0.0249131	yes
MAP6D1	chr3:183533663-183543393	15.4501	70.3795	4.55528	0.0188311	yes
LMNA	chr1:156084460-156109878	9.7274	45.0728	4.63359	0.0423678	yes
EFNA1	chr1:155100348-155107386	7.0579	32.9754	4.67213	0.0184724	yes
FAM102A	chr9:130701844-130742812	17.0857	80.5812	4.71629	0.0250349	yes
PAQR4	chr16:3019341-3030540	21.6821	102.484	4.72666	0.000606341	yes
SLC44A1	chr9:108004677-108202819	31.0589	148.617	4.78501	0.026051	yes
CPNE2	chr16:57126454-57181878	14.3193	69.2048	4.83297	0.000296712	yes
RNF130	chr5:179338597-179499122	25.7873	125.912	4.88271	0.0308673	yes
ANLN	chr7:36363758-36493400	16.1622	78.9981	4.88783	0.00883229	yes
NACAD	chr7:45120035-45128493	16.1018	78.7624	4.89153	0.000515169	yes
GREM1	chr15:33010204-33026870	3.19321	15.7537	4.9335	0.00450631	yes
CYP27A1	chr2:219646471-219680016	14.9648	74.3009	4.96504	0.000127864	yes
ARHGAP23	chr17:36575573-36669155	10.7872	53.6166	4.97039	0.0227849	yes
-	chr15:75614457-75614912	26.4547	131.895	4.98569	0.00237803	yes
SLC31A2	chr9:115913237-115926538	16.0165	80.3223	5.01497	0.000271779	yes
FAM125B	chr9:129089122-129269492	6.82819	34.4012	5.03811	0.012317	yes
-	chr17:20688100-20689217	4.20924	21.2385	5.04569	0.009912	yes
ASPA	chr17:3377403-3406885	5.95366	30.2787	5.08573	0.00248095	yes
RBP7	chr1:10057254-10076079	7.46849	38.3688	5.13742	0.0194191	yes
-	chr5:34163772-34171363	0.320932	1.68145	5.23927	0.0232677	yes
SPP1	chr4:88896801-88904563	65.0509	340.835	5.23951	0.0318765	yes
LITAF	chr16:11641577-11681322	11.8518	62.3596	5.26161	0.00133188	yes
TTYH2	chr17:72209695-72258157	14.5628	77.0503	5.2909	0.0232677	yes
ADAMTS1	chr21:28208605-28217728	1.9085	10.1755	5.33167	0.0277867	yes
COL9A2	chr1:40765615-40783338	16.1787	86.6413	5.35527	0.00237803	yes
CDC42EP2	chr11:65082288-65089900	6.04569	32.4513	5.36768	0.000288346	yes
ZDHHC9	chrX:128937263-128977910	9.75394	52.5256	5.38506	0.000740142	yes
TRIM59	chr3:160153290-160167626	1.31498	7.12831	5.42085	0.0466218	yes
SOX8	chr16:1031807-1036985	20.3892	110.72	5.43033	0.0055949	yes
LOC400940	chr2:6122109-6128364	0.451887	2.49485	5.52096	0.0343534	yes
-	chr11:18210559-18210816	13.971	77.1533	5.52239	0.0388154	yes
DHCR24	chr1:55315298-55352921	20.1933	112.834	5.58769	0.0145909	yes
C1orf198	chr1:230972864-231005335	11.9081	66.9157	5.61934	0.0122957	yes
PRIMA1	chr14:94184625-94254864	2.0515	11.5666	5.63812	0.0101652	yes
APLNR	chr11:57001051-57004927	9.70411	54.827	5.64987	2.53847e-05	yes
ATF3	chr1:212738675-212794119	2.83118	16.0111	5.65527	0.0145909	yes
-	chr19:47139032-47142453	0.665947	3.77891	5.67449	0.0162893	yes
NINJ2	chr12:673461-772982	6.63508	37.9371	5.71766	0.00814468	yes
SEMA3B	chr3:50305039-50314572	17.0316	97.5842	5.7296	0.00586154	yes
KIF13B	chr8:28924793-29120613	4.16998	24.1338	5.78751	0.0353938	yes
PRR18	chr6:166718069-166732419	10.202	59.5887	5.84088	3.1003e-05	yes
PLXNA3	chrX:153686622-153702044	1.39745	8.1775	5.85173	0.00638647	yes
MOG	chr6:29624757-29640149	8.04564	47.2008	5.86663	0.000105089	yes
PDE6B	chr4:619362-664681	4.53273	26.9804	5.95235	0.000224455	yes
PRR5L	chr11:36317724-36486754	1.76951	10.5945	5.98725	0.00199845	yes
RHOG	chr11:3848199-3862213	17.6236	107.211	6.08338	3.88683e-05	yes
PIRT	chr17:10725791-10741418	0.848839	5.17693	6.09884	0.0103977	yes
PLIN3	chr19:4838345-4867780	8.34471	50.951	6.10578	5.26611e-05	yes
-	chr1:1363502-1369787	27.9666	170.837	6.10861	4.06604e-05	yes
CDC42EP1	chr22:37946042-37965416	11.0635	68.0254	6.14863	0.0109475	yes
PTK6	chr20:62159775-62168723	1.62581	10.0079	6.15564	0.022999	yes
TMC7	chr16:18995255-19075485	1.31137	8.0832	6.16394	0.0141058	yes
TPPP3	chr16:67423710-67427421	57.875	357.167	6.17135	6.55864e-05	yes
C12orf34	chr12:110151874-110211292	6.74602	41.7893	6.19466	4.63645e-05	yes
TJAP1	chr6:43445260-43474294	3.70504	23.0045	6.20897	0.0384458	yes
PLLP	chr16:57290008-57318584	56.6845	356.35	6.28655	3.55163e-05	yes
COL4A5	chrX:107683073-107940775	4.17099	26.2229	6.28697	0.000197268	yes
CAPN3	chr15:42651697-42704515	24.1299	153.426	6.35834	0.0085888	yes
GPD1	chr12:50497800-50505095	3.37054	21.5428	6.3915	3.99571e-05	yes
ZNF536	chr19:30716540-31204580	3.86849	24.857	6.4255	0.00199856	yes
DYSF	chr2:71680752-71913935	7.39803	47.9976	6.48789	0.0122678	yes
-	chr9:38544686-38545269	2.2316	14.5332	6.51246	0.0343534	yes
CDR2L	chr17:72983726-73001893	4.78228	31.2203	6.52833	0.000187295	yes
ABCA2	chr9:139901685-139931234	56.6841	373.123	6.5825	0.0126067	yes
SFRP1	chr8:41119475-41166990	4.22136	28.0632	6.6479	2.062e-06	yes
GAL3ST1	chr22:30950619-30970529	4.97478	33.2467	6.68305	0.0013018	yes
ERBB3	chr12:56473808-56497416	6.16738	41.3205	6.69985	0.00633026	yes
HSPA2	chr14:65007185-65009954	42.6317	287.338	6.74001	1.27527e-05	yes
PLXNB3	chrX:153029650-153044801	10.4227	70.3582	6.75048	7.47867e-06	yes
FA2H	chr16:74746855-74808729	13.5919	91.758	6.75093	0.000160692	yes
ANKRD65	chr1:1353799-1363352	5.43826	36.7839	6.76391	0.0404512	yes
MARCKSL1	chr1:32799431-32801834	69.0094	469.265	6.80002	0.0438504	yes
TF	chr3:133464976-133497850	99.2845	679.21	6.84105	0.0178567	yes
DFNB31	chr9:117164356-117267736	4.65375	32.0143	6.87925	0.0244087	yes
SEMA4C	chr2:97525472-97535735	3.60812	24.8855	6.89708	0.0103737	yes
LLGL1	chr17:18128935-18162230	8.91308	61.6231	6.91378	0.024854	yes
HN1L	chr16:1728270-1752074	3.86862	26.7758	6.92128	1.18005e-05	yes
LGALS3BP	chr17:76967334-76976064	17.2128	120.165	6.98114	0.00014863	yes
TSPAN15	chr10:71211225-71267423	9.36456	65.5767	7.00265	6.68816e-05	yes
TMEM125	chr1:43735664-43739673	8.8931	63.158	7.10191	3.23241e-05	yes
PCSK6	chr15:101836917-102030448	3.85121	28.3743	7.36763	0.00810348	yes
-	chr9:38540558-38544539	4.37849	32.9856	7.53356	5.61669e-05	yes
SEMA3B	chr3:50305039-50314572	9.30545	70.2024	7.54422	0.0404962	yes
TJP2	chr9:71736179-71870124	3.76135	28.9058	7.68495	0.0110251	yes
-	chr4:115658632-115664555	0.109013	0.862387	7.91086	0.0339354	yes
PPAP2C	chr19:281043-291435	11.3138	90.1873	7.97144	1.91839e-05	yes
HSPA1B	chr6:31795511-31798031	18.5467	150.624	8.12134	5.9292e-08	yes
S1PR5	chr19:10623417-10628668	7.0474	58.2636	8.26739	1.24049e-06	yes
ST18	chr8:53023270-53322506	1.48145	12.292	8.29728	0.0441819	yes
CDKN1C	chr11:2894777-2906995	7.15762	59.8558	8.36253	0.000770657	yes
GPIHBP1	chr8:144295067-144299044	5.81263	48.7435	8.38579	6.01399e-06	yes
MAG	chr19:35782988-35804709	61.7105	517.694	8.38907	1.27527e-05	yes
ELN	chr7:73441937-73484236	0.44506	3.74338	8.41096	0.0423714	yes
CLDN11	chr3:170136652-170152479	22.7109	191.367	8.42622	5.55869e-05	yes
MYO1E	chr15:59428071-59665071	1.21144	10.298	8.50063	0.00638647	yes
MYO1D	chr17:30819614-31203911	2.55949	21.8375	8.53197	0.0021606	yes
CNTN2	chr1:205012339-205047369	16.0572	139.807	8.70681	0.00492375	yes
GLDN	chr15:51633712-51700551	1.37315	12.23	8.90653	0.0343677	yes
HSPA1A	chr6:31783290-31785719	18.0896	163.873	9.05896	1.30182e-08	yes
-	chr2:240361333-240370291	0.166863	1.51873	9.10166	0.00150352	yes
KLK6	chr19:51461884-51504958	17.2477	160.965	9.33255	0.00328931	yes
ELOVL1	chr1:43829067-43833745	14.2844	136.006	9.5213	0.000281734	yes
-	chr14:23170557-23172376	0.27244	2.69241	9.88258	0.0239881	yes
LOC100271702	chr12:2038367-2045742	0.341679	3.40805	9.97442	0.00810348	yes
-	chr3:170156972-170164808	0.131896	1.31744	9.98848	0.00280844	yes
CD22	chr19:35820071-35838264	5.18402	52.1523	10.0602	7.21984e-06	yes
KLK6	chr19:51461884-51504958	13.6802	140.254	10.2523	0.000412343	yes
SLC45A3	chr1:205576731-205649630	2.44419	25.1329	10.2827	0.0182975	yes
MOSPD2	chrX:14891391-14941737	0.778832	8.19305	10.5197	0.0415556	yes
CARNS1	chr11:67183148-67193511	14.1456	151.093	10.6813	0.00478682	yes
FLNC	chr7:128470482-128499328	0.875781	9.3603	10.6879	0.000540246	yes
PCSK6	chr15:101836917-102030448	2.28281	24.9037	10.9092	0.0165947	yes
ADAMTS4	chr1:161153394-161169032	0.383658	4.19876	10.944	0.0453391	yes
-	chr14:36558213-36561993	0.282851	3.11412	11.0098	0.00776678	yes
C11orf9	chr11:61520120-61555989	9.21611	102.029	11.0707	0.00243576	yes
CMTM5	chr14:23845640-23849127	10.9179	121.039	11.0863	0.000138948	yes
-	chr12:51785564-51788746	0.166464	1.85412	11.1383	0.0120448	yes
IP6K3	chr6:33689328-33714762	0.627142	7.0663	11.2675	0.0363658	yes
ICOSLG	chr21:45642367-45660878	1.24932	14.298	11.4446	0.00919378	yes
MAL	chr2:95691478-95720679	30.4461	360.373	11.8364	0.00168226	yes
GALNT6	chr12:51745405-51785409	0.453425	5.74028	12.6598	0.0183696	yes
-	chr6:3580955-3582650	0.197901	2.51879	12.7275	0.0406885	yes
LRP2	chr2:169983618-170219122	0.503099	6.72918	13.3755	0.000805302	yes
ADRA2B	chr2:96778622-96781888	0.149496	2.03229	13.5943	0.00648399	yes
TNC	chr9:117781853-117880536	0.392519	5.48197	13.9661	0.0198481	yes
USH1C	chr11:17515441-17565963	2.31866	34.8487	15.0297	0.00153929	yes
FA2H	chr16:74746855-74808729	4.85608	78.5241	16.1703	0.012763	yes
-	chr7:73438798-73441736	0.0925909	1.55497	16.794	0.0216027	yes
SEMA4D	chr9:91975705-92112894	3.24494	57.0341	17.5763	0.0442592	yes
LINC00162	chr21:46419126-46424642	0.0968483	5.6667	58.5111	0.0249131	yes
EIF3F	chr11:8008866-8017799	0	16.3903	Unique to WM	0.00528201	yes
SUPT5H	chr19:39936185-39967313	0	13.427	Unique to WM	0.0474906	yes
KIFAP3	chr1:169890416-170043885	0	8.74404	Unique to WM	0.000345075	yes
ATP6V1H	chr8:54628110-54755850	0	8.14233	Unique to WM	0.00382367	yes
FLNB	chr3:57994126-58157984	0	7.70063	Unique to WM	0.00648399	yes
PAK2	chr3:196466727-196559518	0	6.18142	Unique to WM	0.00233423	yes
ZDHHC3	chr3:44956667-45017674	0	6.10182	Unique to WM	0.0064209	yes
SEZ6L2	chr16:29882479-29910907	0	5.73869	Unique to WM	0.0315557	yes
DCAF7	chr17:61627821-61671642	0	4.83543	Unique to WM	0.0155276	yes
MECP2	chrX:153286952-153363191	0	4.18897	Unique to WM	0.00357408	yes
APOLD1	chr12:12878850-12944399	0	3.97178	Unique to WM	0.000113628	yes
LOC100505875	chr4:79892678-80230173	0	3.50452	Unique to WM	0.046289	yes
FGFR1OP2	chr12:27091304-27119953	0	3.31638	Unique to WM	0.00373077	yes
CDH2	chr18:25530873-25757445	0	3.03315	Unique to WM	0.0145909	yes
SUV420H2	chr19:55851067-55859836	0	3.00299	Unique to WM	0.0495668	yes
CTR9	chr11:10772810-10801296	0	2.65422	Unique to WM	0.0298723	yes
BBS9	chr7:33169151-33645680	0	2.4223	Unique to WM	0.00430163	yes
NIN	chr14:51186480-51297839	0	1.85396	Unique to WM	0.00195683	yes
RC3H2	chr9:125606467-125667562	0	1.84677	Unique to WM	0.00445407	yes
MIER1	chr1:67390577-67454302	0	1.68395	Unique to WM	0.0107998	yes
BVES	chr6:105544698-105585080	0	1.59215	Unique to WM	0.0441477	yes
GPR123	chr10:134901408-134945179	0	1.47802	Unique to WM	0.0382194	yes
CEP97	chr3:101443428-101489558	0	1.28168	Unique to WM	0.048035	yes
ZNF138	chr7:64254770-64303911	0	1.03374	Unique to WM	0.00940947	yes
RG9MTD2	chr4:100467863-100485189	0	0.94991	Unique to WM	0.0217753	yes
All isoforms that were considered differentially expressed are shown here.
The isoforms were ranked by fold-change. A negative fold-change represents up-regulation in GM.
Novel isoforms are represented by the "-" sign.
