# Supplementary material for: Unique Transcriptome Patterns of the White and Grey Matter Corroborate Structural and Functional Heterogeneity in the Human Frontal Lobe
Source: PLoS One. 2013 Oct 23;8(10):e78480. doi: 10.1371/journal.pone.0078480 (PMC3808538; doi:10.1371/journal.pone.0078480)
Supplement: Table S3 — Novel gene markers for GM and WM. (XLSX) [file pone.0078480.s003.xlsx]

## Sheet: Sheet 1
Table S3: Novel gene markers for GM and WM.
NOVEL GENE MARKERS FOR GM
GENE	CHROMOSOME	FPKM GM	FPKM WM	FOLD CHANE	Q VALUE	SIGNIFICANT
CBLN4	chr20:54571631-54580448	9.98418	0.0288865	345.635	0.00290815	yes
C1QL3	chr10:16478966-16565351	6.69439	0.0476218	140.574	0.00597669	yes
KCNC1	chr11:17757494-17804735	15.4838	0.145305	106.561	4.52362e-05	yes
C11orf87	chr11:109292845-109299893	10.5744	0.111893	94.5046	9.60181e-10	yes
KCNQ5	chr6:73331570-73908573	10.204	0.121123	84.2449	0.00373304	yes
-	chr21:38979673-38989360	8.16357	0.0983653	82.9924	0.000416761	yes
SLC4A10	chr2:162480844-162841786	20.9199	0.254748	82.12	2.23897e-05	yes
ZMAT4	chr8:40388106-40755343	6.91622	0.0871534	79.3569	0.00117618	yes
WIF1	chr12:65444403-65515346	10.3554	0.130596	79.2934	1.28497e-08	yes
KCNV1	chr8:110975540-110988012	5.06427	0.0667454	75.8744	2.7016e-10	yes
GABRB2	chr5:160715425-160975130	20.3926	0.272668	74.7891	2.3053e-11	yes
EMX1	chr2:73144603-73163821	7.45497	0.106449	70.0333	2.09681e-05	yes
KIAA0748	chr12:55341805-55378456	37.3757	0.53375	70.0247	8.52906e-10	yes
-	chr1:71861631-71862611	12.8854	0.184572	69.8123	4.12981e-05	yes
SLC6A7	chr5:149569500-149591004	13.2389	0.192258	68.8601	9.26844e-08	yes
-	chr12:128399826-128436000	6.69821	0.0981097	68.2727	0.000819436	yes
GABRA1	chr5:161274196-161326979	24.953	0.370657	67.321	6.05576e-06	yes
CTXN3	chr5:126984712-126994322	9.10595	0.136397	66.7606	1.44611e-06	yes
HAPLN4	chr19:19365431-19373596	29.43	0.445328	66.0861	1.69152e-11	yes
NEUROD6	chr7:31377079-31380538	14.2479	0.220704	64.5566	8.84081e-07	yes
OLFM3	chr1:102263377-102462790	10.7935	0.169055	63.8461	1.67259e-08	yes
CACNA1I	chr22:39966757-40085786	8.58166	0.135464	63.3501	0.00859669	yes
KCNT1	chr9:138585250-138687338	10.8122	0.175739	61.5242	0.0030225	yes
NEFH	chr22:29876180-29887279	57.7636	0.94719	60.9842	9.98096e-09	yes
GABRG2	chr5:161488872-161582662	25.6725	0.424645	60.4564	1.67998e-09	yes
RBFOX1	chr16:6069131-7763340	34.9449	0.594301	58.8	2.38119e-09	yes
SYT4	chr18:40847856-40857615	22.5049	0.389743	57.7429	0	yes
CBLN2	chr18:70200978-70305723	20.3491	0.353072	57.6344	2.20517e-07	yes
C11orf41	chr11:33398369-33695648	17.9839	0.316884	56.7523	0.000508621	yes
ATP2B2	chr3:10365698-10749641	22.7398	0.400828	56.7321	0.00199046	yes
RXFP1	chr4:159442865-159574521	5.17544	0.0923615	56.0346	0.000764641	yes
MAL2	chr8:120220292-120257914	23.2666	0.417107	55.7809	1.70914e-07	yes
GALNT9	chr12:132680916-132905905	26.5525	0.476634	55.7084	2.09681e-05	yes
ELAVL4	chr1:50513685-50669455	22.3087	0.401369	55.5815	8.79775e-09	yes
GJB6	chr13:20796100-20806534	23.2282	0.421211	55.1462	1.11848e-10	yes
CACNG3	chr16:24266873-24373737	23.1601	0.421048	55.0058	1.44305e-10	yes
CAMK1G	chr1:209757044-209787284	21.8126	0.404999	53.8584	0.000116022	yes
SLC30A3	chr2:27476253-27485960	20.5387	0.383428	53.566	1.98714e-07	yes
STAT4	chr2:191894301-192016322	8.07107	0.151145	53.3995	4.8154e-08	yes
FAM153B	chr5:175476692-175554134	7.26221	0.136232	53.3077	0.0322859	yes
MAP7D2	chrX:20024828-20135114	17.8737	0.351289	50.8803	2.45969e-08	yes
SPTSSB	chr3:161062579-161089871	10.6398	0.209438	50.8017	1.36588e-05	yes
KCNC2	chr12:75433895-75603630	19.4689	0.389298	50.0103	8.36633e-06	yes
MIR124-2	chr8:65291705-65300515	8.29462	0.166806	49.7261	0	yes
LOC151009,LOC440894	chr2:111132685-111142113	44.8343	0.905806	49.4966	1.468e-11	yes
ST6GALNAC5	chr1:77333076-77536164	9.02134	0.182827	49.3436	0.000760518	yes
SH2D5	chr1:21046222-21059133	14.0219	0.292942	47.8658	0.0229789	yes
LOC100507043	chr14:96343108-96391908	5.83372	0.123664	47.174	6.59413e-08	yes
LOC440894	chr2:110744556-110752858	13.0312	0.290248	44.8968	0.00149153	yes
ICAM5	chr19:10400590-10407455	10.0551	0.227205	44.2556	0.0033853	yes
RAB3C	chr5:57878904-58155306	11.2307	0.256739	43.7436	1.11848e-10	yes
CNTN4	chr3:2140549-3100827	5.25252	0.124263	42.2694	0.00235914	yes
TIAM2	chr6:155411422-155635617	9.09077	0.217452	41.8059	0.045289	yes
PRMT8	chr12:3490514-3703138	9.54392	0.228954	41.6849	0.000108699	yes
KCNA1	chr12:5019072-5027594	12.35	0.296928	41.5926	0.0238096	yes
CDK5R2	chr2:219824397-219826877	29.9041	0.722912	41.3662	3.73033e-10	yes
PCDH8	chr13:53417484-53422778	6.6906	0.161758	41.3618	1.00889e-06	yes
HTR2A	chr13:47405676-47471211	7.73663	0.188642	41.0122	4.07284e-11	yes
PRKCG	chr19:54385466-54410901	24.5304	0.59895	40.9557	2.79181e-09	yes
SLC12A5	chr20:44650328-44688789	31.4802	0.808493	38.9369	1.17054e-08	yes
-	chr7:101005641-101234957	7.38381	0.190483	38.7636	0.0117318	yes
FAM19A1	chr3:68040733-68596459	6.98989	0.182097	38.3855	7.30193e-06	yes
SCRT1	chr8:145553313-145559943	25.754	0.706546	36.4506	1.83693e-07	yes
CCKBR	chr11:6280903-6293357	9.52802	0.262738	36.2643	6.41504e-06	yes
PTPN5	chr11:18749472-18813389	34.2243	0.946016	36.1773	1.01039e-05	yes
KCNS1	chr20:43720949-43729755	14.0255	0.388042	36.1443	1.468e-11	yes
SYT13	chr11:45261852-45307884	18.2506	0.505018	36.1385	1.468e-11	yes
RGS7BP	chr5:63801884-63910496	10.876	0.306695	35.4619	1.08741e-12	yes
CHD5	chr1:6161844-6240194	19.8311	0.568424	34.8879	7.19655e-07	yes
SYT2	chr1:202559461-202679551	20.7415	0.598058	34.6814	0.000208051	yes
D4S234E	chr4:4387982-4543775	27.5338	0.794353	34.6619	0.0297296	yes
SYT7	chr11:61281187-61348344	19.6347	0.576387	34.0651	3.13826e-10	yes
TAC1	chr7:97361270-97369784	11.603	0.343636	33.7654	0.000110606	yes
ELAVL2	chr9:23690100-23826324	13.9888	0.41437	33.7592	2.68486e-08	yes
SLITRK4	chrX:142710593-142723926	6.25174	0.187975	33.2584	3.87262e-09	yes
NEUROD2	chr17:37760020-37764175	23.1437	0.701938	32.9711	3.13826e-10	yes
EPHX4	chr1:92495532-92529289	9.9257	0.301263	32.947	0.000110482	yes
CACNB2	chr10:18429605-18830688	7.53084	0.230066	32.7334	0.0238096	yes
ITPR1	chr3:4535031-4898627	31.3112	0.968902	32.3162	2.07561e-08	yes
CA7	chr16:66878281-66888049	5.29668	0.16581	31.9443	0.00265793	yes
LOC100507588	chr19:7981031-7983980	8.69581	0.273834	31.7558	7.18297e-05	yes
CHRNB2	chr1:154540256-154553737	6.10355	0.194676	31.3523	1.14119e-08	yes
RALYL	chr8:85095452-85834078	23.9187	0.769955	31.0651	1.01039e-05	yes
MGAT5B	chr17:74864797-74946475	17.4688	0.569484	30.6748	9.60181e-10	yes
CYP4X1	chr1:47489239-47516423	8.65563	0.28335	30.5475	0.00276974	yes
UNC13A	chr19:17712009-17799008	21.0627	0.692295	30.4245	1.49154e-06	yes
ST8SIA3	chr18:55019720-55036210	14.6083	0.488809	29.8855	2.8212e-08	yes
SRRM4	chr12:119419299-119600856	7.20138	0.241608	29.806	1.10626e-09	yes
CDH18	chr5:19466798-19988353	5.18478	0.175677	29.5131	0.00114715	yes
KIAA1644	chr22:44639543-44727414	6.42321	0.219896	29.2102	2.80233e-09	yes
SCN2A	chr2:166095911-166254537	28.6438	0.984148	29.1052	8.89672e-09	yes
FAM19A2	chr12:62102028-62586620	8.01334	0.276657	28.9649	1.70324e-05	yes
EMID2	chr7:101005641-101234957	7.62811	0.265634	28.7166	0.000108535	yes
CABLES1	chr18:20714527-20840434	23.3594	0.814377	28.6838	1.56193e-09	yes
FGF13	chrX:137713733-138287185	18.639	0.64986	28.6816	6.01454e-07	yes
ELMOD1	chr11:107461816-107537505	19.7846	0.696457	28.4075	7.51498e-10	yes
CPNE9	chr3:9745509-9771592	9.7581	0.35001	27.8795	6.71279e-06	yes
CHRM1	chr11:62675315-62689012	17.648	0.638692	27.6315	4.06371e-06	yes
MYT1L	chr2:1792884-2335045	20.5189	0.745038	27.5407	8.43881e-07	yes
B4GALT6	chr18:29201111-29268610	9.2692	0.33819	27.4083	4.11473e-07	yes
PCSK1	chr5:95726039-95768985	10.2146	0.37294	27.3894	5.89196e-06	yes
PCSK2	chr20:17206751-17465222	11.0276	0.407363	27.0707	7.18843e-06	yes
EGR3	chr8:22545173-22560266	6.28553	0.232234	27.0655	0.00778445	yes
IQSEC3	chr12:176048-287625	14.966	0.554819	26.9746	1.01039e-05	yes
SLC2A13	chr12:40148822-40499661	8.93248	0.331577	26.9394	7.98592e-09	yes
HOMER1	chr5:78668798-78809986	6.83501	0.256103	26.6885	6.73606e-06	yes
ZNF385B	chr2:180306707-180726232	8.75884	0.329548	26.5783	0.0010123	yes
NGB	chr14:77731833-77737655	10.0108	0.381165	26.2637	0.00195899	yes
PTPRT	chr20:40701391-41818557	11.0577	0.426661	25.9168	0.00553195	yes
C3orf80	chr3:159943422-159947504	8.91705	0.345427	25.8146	2.25209e-06	yes
FGF12	chr3:191857181-192445388	15.0736	0.584377	25.7943	1.7626e-09	yes
SLC6A17	chr1:110693131-110744823	20.6525	0.807077	25.5893	4.55692e-07	yes
GLS2	chr12:56862300-56882181	11.2476	0.440407	25.5391	0.0128047	yes
ATRNL1	chr10:116853123-117708666	12.2339	0.486624	25.1404	8.79775e-09	yes
GABRA5	chr15:27111865-27194357	17.0333	0.680329	25.0369	2.64892e-08	yes
TBR1	chr2:162272619-162282400	22.6355	0.909907	24.8767	1.15881e-07	yes
PARM1	chr4:75858284-75975325	11.5221	0.463169	24.8767	9.59638e-10	yes
PGM2L1	chr11:74041230-74109502	20.0715	0.80716	24.8668	0.00673599	yes
UBE2QL1	chr5:6448735-6496834	13.9964	0.567841	24.6484	1.3647e-10	yes
PLCB1	chr20:8113295-8865547	14.0201	0.572918	24.4714	5.53255e-09	yes
PTER	chr10:16478966-16565351	7.35582	0.300869	24.4486	7.85025e-05	yes
NELL1	chr11:20691116-21599651	5.24105	0.218358	24.0021	0.00849486	yes
CACNG8	chr19:54462413-54493664	11.7877	0.492685	23.9254	1.71976e-06	yes
STEAP2	chr7:89840999-89866992	10.3205	0.43879	23.5204	0.000234707	yes
SCN3B	chr11:123499894-123525315	21.5527	0.925111	23.2974	0.00172018	yes
GDA	chr9:74729510-74867140	19.3494	0.834439	23.1885	4.45804e-05	yes
WNT10B	chr12:49359121-49365641	9.75883	0.424399	22.9945	2.18887e-05	yes
CADPS2	chr7:121958477-122526827	14.1265	0.618112	22.8543	2.37484e-05	yes
FAM163B	chr9:136443536-136445368	22.0146	0.982689	22.4024	1.00889e-06	yes
-	chr5:56909569-56913482	6.11157	0.274689	22.2491	0.00701695	yes
PART1	chr5:58264865-59843484	8.25662	0.373796	22.0886	0.0326281	yes
CELF3	chr1:151672533-151689290	13.2108	0.60784	21.734	1.64836e-06	yes
ATP2B3	chrX:152801579-152848388	9.13538	0.421522	21.6724	2.17874e-05	yes
CREG2	chr2:101961848-102003965	20.741	0.967697	21.4334	2.81755e-08	yes
C2orf55	chr2:99410306-99552684	13.7989	0.650215	21.2221	1.34614e-07	yes
RFPL1-AS1	chr22:29832940-29874117	13.3677	0.630275	21.2093	1.70489e-06	yes
TNNT1	chr19:55644160-55660606	11.157	0.538346	20.7246	0.000460586	yes
FAM153A	chr5:177138057-177207505	7.59042	0.367696	20.6432	0.0228152	yes
NCEH1	chr3:172348231-172429008	11.6653	0.566774	20.5819	8.0835e-06	yes
TNNT2	chr1:201328140-201346852	14.6206	0.710887	20.5667	2.07164e-05	yes
CPNE4	chr3:131252413-131756612	12.8723	0.627009	20.5297	3.01708e-05	yes
SCN4B	chr11:118004091-118023630	19.392	0.96093	20.1805	1.70926e-05	yes
HRH3	chr20:60790016-60795323	9.22651	0.45778	20.1549	0.00595964	yes
HS6ST3	chr13:96743092-97491816	6.27462	0.312454	20.0817	1.96241e-09	yes
SCN1A	chr2:166845669-167005642	10.1778	0.508253	20.0251	2.20054e-08	yes
NOVEL GENE MARKERS FOR WM
GENE	CHROMOSOME	FPKM GM	FPKM WM	FOLD CHANE	Q VALUE	SIGNIFICANT
LINC00162	chr21:46419126-46424642	0.0968483	5.6667	58.5111	0.00926851	yes
DAO	chr12:109273856-109294710	0.180005	6.11662	33.9803	0.000196888	yes
LTF	chr3:46477495-46506598	0.520221	12.5738	24.1701	4.13978e-06	yes
TNC	chr9:117781853-117880536	0.64872	10.2732	15.8361	0.000607495	yes
USH1C	chr11:17515441-17565963	3.42143	41.3605	12.0887	0.000104632	yes
LRP2	chr2:169983618-170219122	1.43262	16.7662	11.7032	0.0257187	yes
CHI3L2	chr1:111770280-111786062	2.90193	32.3207	11.1377	0.000417691	yes
PTPRH	chr19:55692614-55720874	0.553785	6.01291	10.8578	0.00356803	yes
RGS1	chr1:192544856-192549159	3.21061	34.3136	10.6876	0.000177685	yes
FLNC	chr7:128470482-128499328	1.65986	16.1621	9.73703	5.05805e-06	yes
NGFR	chr17:47572654-47592382	0.955021	8.87961	9.29782	0.000125292	yes
ADAMTS4	chr1:161153394-161169032	3.02689	27.7631	9.17215	3.48131e-06	yes
PRIMA1	chr14:94184625-94254864	2.68599	24.288	9.04248	0.000232884	yes
FAM125B	chr9:129089122-129269492	3.66817	33.1512	9.03753	0.0159513	yes
SERPINE1	chr7:100770378-100782547	0.796166	7.12611	8.95053	0.00199046	yes
CA14	chr1:150229690-150237480	2.74207	22.659	8.26347	0.000286619	yes
GALNT6	chr12:51745405-51785409	1.35681	10.8221	7.97614	5.68066e-05	yes
HSPA6	chr1:161494035-161496687	0.700717	5.55208	7.92343	0.00152971	yes
ADAMTS14	chr10:72432558-72522195	1.25771	9.56769	7.60723	0.00498839	yes
CD44	chr11:35160416-35253949	2.92822	22.0695	7.53683	0.000211973	yes
LOC100133050	chr5:99711274-99723958	1.92913	14.1903	7.3558	0.0256401	yes
SLC11A1	chr2:219246751-219261617	1.62457	11.723	7.21606	0.0201729	yes
SGK2	chr20:42187634-42216951	2.16128	15.5027	7.17293	0.00378042	yes
TSPAN8	chr12:71518876-71551927	1.49263	10.4119	6.97554	0.021043	yes
LGR5	chr12:71833458-71980084	1.02733	7.09523	6.90648	0.0133134	yes
HN1L	chr16:1728270-1752074	4.18566	28.8047	6.88176	3.70261e-06	yes
SFRP1	chr8:41119475-41166990	4.22136	28.0632	6.6479	5.65302e-07	yes
ATF3	chr1:212738675-212794119	3.74897	24.5529	6.54924	0.000633837	yes
KEL	chr7:142638019-142736551	1.11952	7.30328	6.52358	0.04274	yes
-	chr9:38544686-38545269	2.2316	14.5332	6.51246	0.0129163	yes
IP6K3	chr6:33689328-33714762	1.55982	10.1275	6.49274	0.0147012	yes
GPD1	chr12:50497800-50505095	3.37054	21.5428	6.3915	1.13205e-05	yes
PIRT	chr17:10725791-10741418	0.848839	5.17693	6.09884	0.00361087	yes
TYMS	chr18:596997-712662	3.88625	23.6281	6.07992	0.0414986	yes
-	chr8:143171236-143173126	2.64162	16.0359	6.07048	0.0251366	yes
PRR5L	chr11:36317724-36486754	2.2547	13.4646	5.97179	0.000423186	yes
PTK6	chr20:62159775-62168723	1.74577	10.2018	5.84373	0.0119021	yes
ANGPTL2	chr9:129677052-129985469	3.01844	17.518	5.80366	0.0479503	yes
-	chr17:79348993-79359315	4.66643	27.072	5.80144	0.0293085	yes
LOC283547	chr14:39213554-39417429	0.923394	5.23822	5.67279	0.0409916	yes
PIEZO2	chr18:10669891-11149141	1.63162	9.23859	5.66222	0.000600079	yes
RRAD	chr16:66955581-66959447	1.18734	6.61343	5.56995	0.040987	yes
DAPK2	chr15:64199232-64338551	2.84499	15.5422	5.46301	0.00405605	yes
FCGBP	chr19:40353961-40440945	1.8932	9.96193	5.26195	0.0158913	yes
SLC16A3	chr17:80186281-80197375	2.41652	12.5489	5.19296	0.0200136	yes
-	chr15:101401803-101419159	1.41704	7.31071	5.15914	0.0119853	yes
-	chr17:20688100-20689217	4.20924	21.2385	5.04569	0.00341644	yes
NMB	chr15:85198359-85201828	4.54761	22.735	4.99933	0.0185141	yes
LLGL2	chr17:73521782-73571291	1.85639	9.12048	4.91302	0.0230149	yes
TMCC3	chr12:94960899-95211930	2.54817	12.2015	4.78834	0.0169462	yes
CLDN15	chr7:100875372-100882235	2.84499	13.4012	4.71046	0.0430172	yes
GUSBP9	chr5:70516052-70555122	2.72111	12.7983	4.70334	0.04346	yes
KIAA1755	chr20:36838757-36917286	4.82722	22.478	4.65651	0.0117184	yes
TBC1D2	chr9:100961037-101018003	3.33307	15.3853	4.61595	0.0134272	yes
MYO1E	chr15:59428071-59665071	2.74819	12.6587	4.6062	0.00411936	yes
ATP10B	chr5:159990126-160279219	1.322	6.04819	4.57503	0.00553195	yes
FOLH1B	chr11:89391904-89431886	1.56025	7.08572	4.5414	0.019892	yes
FRMD4B	chr3:69218514-69591713	3.94571	17.7508	4.49876	0.000714794	yes
UNC13D	chr17:73823112-73840971	1.55755	6.87193	4.41201	0.00556095	yes
HPN	chr19:35531409-35597356	3.56818	15.5705	4.36371	0.0444519	yes
-	chr16:90232592-90234755	1.1812	5.14081	4.35219	0.0399102	yes
CSF1	chr1:110453232-110473616	4.63895	20.1828	4.35073	0.0055357	yes
-	chr20:52552273-52557771	2.78645	12.0735	4.33293	0.0012894	yes
SOCS3	chr17:76352858-76356158	2.36036	10.2045	4.32328	0.0108254	yes
RASGRP3	chr2:33661415-33792287	4.37242	18.8952	4.32145	0.00167473	yes
DNAH17	chr17:76374734-76573476	2.64606	11.4054	4.31033	0.022658	yes
SPSB1	chr1:9352940-9429590	2.68284	11.5266	4.29642	0.00321638	yes
SHROOM4	chrX:50329650-50557292	2.12841	9.13951	4.29406	0.00462743	yes
SH3TC2	chr5:148361419-148442737	1.17826	5.03653	4.27455	0.00108393	yes
TMC7	chr16:18995255-19075485	2.37668	10.0933	4.24681	0.0118288	yes
KCNH8	chr3:19189960-19577915	3.82637	16.0139	4.18514	0.00798939	yes
ADM	chr11:10326631-10328946	4.89361	20.1377	4.1151	0.0320007	yes
CLMN	chr14:95648127-95786245	3.39039	13.8687	4.09059	0.000678721	yes
SUV420H2	chr19:55851067-55859836	2.49867	10.212	4.08697	0.0295876	yes
-	chr20:21479732-21487038	2.45167	9.99542	4.07698	0.0419893	yes
GREM1	chr15:33010204-33026870	4.62212	18.7798	4.06303	0.00261451	yes
The genes in these lists filed the following criteria:
Novel gene markers for GM includes genes that were >20-fold up-regulated in GM, had an FPKM>5 in GM, and had an FPKM<1 in WM.
Novel gene markers for WM includes genes that were >4 fold up-regulation in WM, an FPKM>5 in WM, and a FPKM <5 in GM.
Genes in both lists are ranked by fold-change
