# Supplementary material for: Unique Transcriptome Patterns of the White and Grey Matter Corroborate Structural and Functional Heterogeneity in the Human Frontal Lobe
Source: PLoS One. 2013 Oct 23;8(10):e78480. doi: 10.1371/journal.pone.0078480 (PMC3808538; doi:10.1371/journal.pone.0078480)
Supplement: Table S4 — Gene Ontology terms enrichment analysis for DEGs between GM and WM. (XLSX) [file pone.0078480.s004.xlsx]

## Sheet: Sheet1
Table S4: Gene Ontology terms enrichment analysis for DEGs between GM and WM.
GO TERMS IN GM
TERM	P VALUE	NO. OF GENES	FOLD ENRICHMENT
Synapse	9.62468e-45	769	4.91624
Synapse part	5.97705e-40	769	5.6081
Synaptic transmission	1.10242e-39	757	5.27721
Transmission of nerve impulse	1.63239e-39	757	4.85058
Plasma membrane part	2.9724e-33	769	2.00696
Gated channel activity	2.3823e-30	737	4.48924
Plasma membrane	3.86266e-29	769	1.62827
Neuron projection	8.53353e-28	769	3.98529
Ion channel complex	1.07684e-27	769	5.1081
Ion channel activity	4.01493e-27	737	3.83354
Cell-cell signaling	8.37129e-27	757	3.15713
Channel activity	1.94505e-26	737	3.67713
Passive transmembrane transporter activity	2.32228e-26	737	3.66823
Substrate specific channel activity	3.66789e-26	737	3.71795
Ion transport	1.74344e-25	757	2.79227
Voltage-gated cation channel activity	2.18684e-24	737	5.872
Metal ion transport	1.07991e-23	757	3.34352
Metal ion transmembrane transporter activity	8.72958e-23	737	3.81322
Cell junction	2.13365e-22	769	3.01627
Cation channel complex	7.30655e-22	769	5.66645
Voltage-gated channel activity	8.95134e-22	737	4.78794
Voltage-gated ion channel activity	8.95134e-22	737	4.78794
Cation channel activity	1.37146e-21	737	4.03567
Synaptic vesicle	7.22829e-21	769	7.43597
Cation transport	8.41289e-21	757	2.94072
Axon	1.54534e-17	769	4.59968
Neuron development	2.83169e-16	757	3.26836
Neuron differentiation	8.07553e-16	757	2.89682
Alkali metal ion binding	5.79743e-15	737	3.70863
Cell projection	1.84226e-14	769	2.28934
Neurotransmitter transport	2.4575e-14	757	6.02862
Monovalent inorganic cation transport	4.10425e-14	757	3.14701
Calcium signaling pathway	5.68823e-14	278	4.0532
Postsynaptic membrane	7.57583e-14	769	4.43242
Calcium ion binding	1.17914e-13	737	2.08939
Clathrin-coated vesicle	2.12166e-13	769	4.40724
Intrinsic to plasma membrane	2.22376e-13	769	1.8742
Neuron projection development	3.3088e-13	757	3.35073
Neurological system process	4.5531e-13	757	1.90521
Integral to plasma membrane	9.44531e-13	769	1.86083
Intrinsic to membrane	1.09971e-12	769	1.28791
Cell morphogenesis involved in neuron differentiation	1.1798e-12	757	3.59121
Potassium channel activity	1.70698e-12	737	4.37089
Potassium ion transport	2.04652e-12	757	4.02087
Coated vesicle	2.70826e-12	769	3.86792
Axonogenesis	7.12092e-12	757	3.61115
Calmodulin binding	7.52182e-12	737	4.15235
Neuron projection morphogenesis	9.49784e-12	757	3.43987
Neuroactive ligand-receptor interaction	1.03421e-11	278	3.14383
Neurotransmitter binding	1.09892e-11	737	4.78882
Potassium ion binding	1.73868e-11	737	4.26638
Voltage-gated calcium channel complex	3.61766e-11	769	10.5774
Calcium ion transport	3.99712e-11	757	4.02716
Cell morphogenesis involved in differentiation	5.35927e-11	757	3.14932
Voltage-gated calcium channel activity	5.98883e-11	737	9.43715
Calcium channel complex	6.86429e-11	769	9.23421
Dendrite	1.20594e-10	769	3.56905
Voltage-gated potassium channel activity	1.94557e-10	737	4.58016
Cell projection morphogenesis	2.24371e-10	757	3.06352
Regulation of neurotransmitter levels	3.30282e-10	757	5.60121
Neurotransmitter receptor activity	3.55685e-10	737	4.63579
Cell projection organization	5.26245e-10	757	2.57375
Integral to membrane	5.6306e-10	769	1.25831
Di-, tri-valent inorganic cation transport	6.62658e-10	757	3.45226
Voltage-gated potassium channel complex	7.5275e-10	769	4.63858
Potassium channel complex	7.5275e-10	769	4.63858
Cell part morphogenesis	8.86236e-10	757	2.93189
Intracellular signaling cascade	9.99762e-10	757	1.73583
Gamma-aminobutyric acid signaling pathway	1.63312e-09	757	10.7223
Extracellular ligand-gated ion channel activity	1.73463e-09	737	5.138
Ligand-gated ion channel activity	1.84106e-09	737	3.88384
Ligand-gated channel activity	1.84106e-09	737	3.88384
Axon guidance	3.43089e-09	278	3.82843
Regulation of system process	9.1392e-09	757	2.60251
Long-term potentiation	1.11094e-08	278	5.11082
Neurotransmitter secretion	1.45522e-08	757	7.35846
Cell soma	1.77143e-08	769	3.16602
GABA-A receptor activity	1.86925e-08	737	10.1987
Behavior	2.22238e-08	757	2.21
GABA receptor activity	2.28397e-08	737	8.80801
Synaptic vesicle membrane	2.38462e-08	769	8.67213
Presynaptic membrane	4.08398e-08	769	7.45106
Secretion by cell	4.43685e-08	757	2.93526
Regulation of neurological system process	8.92257e-08	757	3.27043
Regulation of synaptic transmission	1.17655e-07	757	3.41643
Regulation of transmission of nerve impulse	1.47258e-07	757	3.28234
Regulation of exocytosis	1.4918e-07	757	6.83285
Generation of a signal involved in cell-cell signaling	1.63128e-07	757	4.20483
Cell morphogenesis	2.25973e-07	757	2.30911
Calcium channel activity	3.11605e-07	737	4.23676
Regulation of neurogenesis	4.9391e-07	757	3.01431
Chloride channel complex	5.20177e-07	769	4.83537
Ion binding	5.78939e-07	737	1.25858
Postsynaptic density	7.00512e-07	769	4.21392
Neuron recognition	8.11173e-07	757	8.50978
Regulation of neuron differentiation	1.15381e-06	757	3.22476
Adult walking behavior	1.30489e-06	757	8.12297
Exocytosis	1.34381e-06	757	3.41871
Chloride channel activity	2.0094e-06	737	4.15934
Cellular component morphogenesis	2.01587e-06	757	2.11566
Axon part	2.42418e-06	769	4.61711
Anion transmembrane transporter activity	2.51449e-06	737	2.99592
Regulation of secretion	2.65861e-06	757	2.65404
Regulation of nervous system development	2.88738e-06	757	2.6992
Learning or memory	2.96656e-06	757	3.38091
Cytoplasmic vesicle	2.98131e-06	769	1.78643
Cytoplasmic membrane-bounded vesicle	4.64372e-06	769	1.84349
Regulation of neuron projection development	5.69415e-06	757	4.0847
Transmembrane transport	6.04035e-06	757	1.85301
Anion channel activity	6.10241e-06	737	3.83939
Membrane-bounded vesicle	6.35488e-06	769	1.81433
Vesicle	6.62587e-06	769	1.73658
Central nervous system neuron differentiation	8.02213e-06	757	5.36116
Cytoplasmic vesicle membrane	8.37952e-06	769	2.86991
Synaptosome	9.77198e-06	769	3.51987
Regulation of cell development	1.0382e-05	757	2.52803
GO:0012506~vesicle membrane	1.08956e-05	769	2.75192
Secretion	1.20929e-05	757	2.20403
Membrane fraction	1.87537e-05	769	1.62312
Adult behavior	1.88746e-05	757	3.53255
Chemical homeostasis	2.04849e-05	757	1.84988
Regulation of cellular localization	2.17022e-05	757	2.30588
Metal ion binding	2.25536e-05	737	1.22121
Chloride ion binding	2.27832e-05	737	3.66047
Axon guidance	2.4452e-05	757	3.17327
Internal side of plasma membrane	3.3149e-05	769	2.0514
Cation binding	3.56558e-05	737	1.21403
L-amino acid transmembrane transporter activity	3.5738e-05	737	5.09937
MAPK signaling pathway	3.95516e-05	278	2.19222
Regulation of synaptic plasticity	4.33766e-05	757	3.90918
Sodium channel activity	4.95831e-05	737	5.505
Regulation of membrane potential	5.29586e-05	757	2.80061
Anion binding	5.32276e-05	737	3.25513
Clathrin coated vesicle membrane	5.5173e-05	769	4.07699
Protein kinase activity	5.8001e-05	737	1.71509
Structural constituent of cytoskeleton	5.96105e-05	737	3.57081
Insoluble fraction	6.40413e-05	769	1.56508
Long-term depression	6.90371e-05	278	3.71129
Amine receptor activity	7.261e-05	737	4.72625
Calmodulin-dependent protein kinase activity	7.39576e-05	737	7.0464
Gap junction	7.46091e-05	278	3.28834
Regulation of cell morphogenesis involved in differentiation	8.06844e-05	757	3.48127
Diacylglycerol binding	9.7146e-05	737	3.62683
Learning	9.95055e-05	757	3.87195
Endocytic vesicle membrane	0.000101538	769	5.03684
Extrinsic to membrane	0.000103352	769	1.74964
Voltage-gated sodium channel activity	0.000104639	737	8.22081
Regulation of cell projection organization	0.000111893	757	3.21268
Chloride transport	0.000117673	757	3.80848
Regulation of neuronal synaptic plasticity	0.000121796	757	4.96404
Anion transport	0.000133551	757	2.62435
Adult locomotory behavior	0.000162266	757	3.97123
Hypertrophic cardiomyopathy (HCM)	0.000167348	278	3.22789
Neurofilament	0.000175962	769	13.8513
Cellular chemical homeostasis	0.000178373	757	1.88111
Arrhythmogenic right ventricular cardiomyopathy (ARVC)	0.000193407	278	3.36946
L-glutamate transmembrane transporter activity	0.000200327	737	9.60873
Ion homeostasis	0.000201653	757	1.83512
Ephrin receptor activity	0.000234626	737	7.25365
Memory	0.000235801	757	4.58219
Cardiac muscle contraction	0.000253123	278	3.28307
Regulation of axonogenesis	0.000268419	757	3.76222
Central nervous system neuron development	0.00029057	757	5.02609
Sodium ion binding	0.00030964	737	2.71016
Anchored to membrane	0.000319489	769	2.11547
Sodium ion transport	0.000322828	757	2.61185
Acidic amino acid transmembrane transporter activity	0.000327432	737	8.80801
Protein kinase activator activity	0.000335163	737	6.85067
Cell adhesion	0.000339261	757	1.58282
Cytoplasmic vesicle part	0.000348816	769	2.22214
Biological adhesion	0.000353042	757	1.58056
Synaptic vesicle transport	0.000364984	757	4.87378
Cell projection part	0.000379301	769	2.05994
Protein serine/threonine kinase activity	0.000390554	737	1.7616
Voltage-gated sodium channel complex	0.000429267	769	8.31079
Amyotrophic lateral sclerosis (ALS)	0.000472937	278	3.79632
Cellular ion homeostasis	0.000523775	757	1.81572
Cell fraction	0.000560921	769	1.41199
Phosphatidylinositol signaling system	0.000565643	278	3.21335
Second-messenger-mediated signaling	0.000681182	757	2.05321
Kinase regulator activity	0.000715572	737	2.84129
Protein amino acid phosphorylation	0.000855393	757	1.55396
Regulation of vesicle-mediated transport	0.000860974	757	2.79227
Cyclic-nucleotide-mediated signaling	0.000909488	757	2.47438
SNARE binding	0.000913384	737	4.28498
Small GTPase mediated signal transduction	0.000931522	757	1.87494
Regulation of cell morphogenesis	0.000992147	757	2.45549
Phosphorus metabolic process	0.001119	757	1.43258
Phosphate metabolic process	0.001119	757	1.43258
Growth cone	0.00124048	769	3.38588
Coated vesicle membrane	0.00126097	769	2.96001
Dilated cardiomyopathy	0.00129102	278	2.78347
L-amino acid transport	0.00132762	757	5.43886
Nerve terminal	0.00133139	769	4.04309
Glucose homeostasis	0.0013861	757	3.64705
Carbohydrate homeostasis	0.0013861	757	3.64705
Sodium channel complex	0.00139915	769	6.64863
Site of polarized growth	0.00143614	769	3.32432
Glutamate receptor activity	0.00145311	737	4.54607
Syntaxin binding	0.00145311	737	4.54607
Phospholipase C activity	0.00145311	737	4.54607
Dendritic spine	0.00159912	769	3.93669
Amino acid transmembrane transporter activity	0.00161742	737	3.28434
Synapse organization	0.00188851	757	3.22256
Inorganic anion transport	0.00192886	757	2.69019
Protein kinase regulator activity	0.001935	737	2.82726
Calcium- and calmodulin-dependent protein kinase complex	0.00197176	769	13.2973
Calcium channel regulator activity	0.0020179	737	6.21742
Neurofilament cytoskeleton	0.00202782	769	8.31079
Vesicle-mediated transport	0.00213502	757	1.55126
Kinase activator activity	0.00227523	737	4.93248
Membrane depolarization	0.00232571	757	3.74035
ErbB signaling pathway	0.00242706	278	2.73319
Cytoskeleton organization	0.00249562	757	1.6395
Positive regulation of kinase activity	0.00252565	757	1.93404
Homophilic cell adhesion	0.00260278	757	2.31908
Cellular homeostasis	0.00263754	757	1.61065
Cell recognition	0.00318261	757	3.24919
Benzodiazepine receptor activity	0.00318896	737	11.744
Fear response	0.0032438	757	5.64333
Cell-cell adhesion	0.00332348	757	1.81295
Positive regulation of protein kinase activity	0.00336757	757	1.92329
Type II diabetes mellitus	0.00343743	278	3.5026
Phosphorylation	0.00345032	757	1.42964
Calcium ion transmembrane transporter activity	0.00351546	737	7.34
Amine binding	0.00365359	737	2.40218
Regulation of ck1/cdk5 by type 1 glutamate receptors	0.00395098	79	6.99611
GTP binding	0.00405154	737	1.65742
Glutamine family amino acid catabolic process	0.00412887	757	5.36116
Positive regulation of transferase activity	0.00413338	757	1.86151
Amino acid transport	0.00421287	757	2.5813
GTPase activity	0.00422915	737	1.92023
Regulation of action potential	0.00428751	757	2.89082
Cytoskeletal protein binding	0.00474497	737	1.53791
G-protein signaling, coupled to cyclic nucleotide second messenger	0.00482941	757	2.33094
Aspartate transport	0.00513492	757	10.2117
Multicellular organismal response to stress	0.00530993	757	3.66575
Lipid binding	0.0053956	737	1.56587
T-tubule	0.00562322	769	4.98648
Channel regulator activity	0.00565332	737	2.98576
Di-, tri-valent inorganic cation transmembrane transporter activity	0.00573476	737	3.61354
Locomotory behavior	0.00583493	757	1.76097
Amine transport	0.00607249	757	2.27168
Guanyl ribonucleotide binding	0.00611494	737	1.61403
Guanyl nucleotide binding	0.00611494	737	1.61403
L-glutamate transport	0.00617255	757	6.38234
Cell motion	0.00621091	757	1.54251
Actin filament capping	0.00639262	757	4.87378
Visual behavior	0.00661646	757	4.03528
Nerve-nerve synaptic transmission	0.00661646	757	4.03528
Cellular calcium ion homeostasis	0.00680348	757	1.95306
Anion:cation symporter activity	0.00708268	737	3.97781
Regulation of adenylate cyclase activity	0.00709241	757	2.41997
Neuromuscular process	0.0071795	757	2.88235
Phosphoric diester hydrolase activity	0.00763834	737	2.51657
Calcium ion-dependent exocytosis	0.00779956	757	4.66188
Sarcoplasmic reticulum	0.0078303	769	3.40956
Neurofilament cytoskeleton organization	0.00787677	757	8.93527
Dendritic shaft	0.00797032	769	5.93628
Behavioral fear response	0.00805006	757	5.95685
Behavioral defense response	0.00805006	757	5.95685
Synaptic vesicle exocytosis	0.00805006	757	5.95685
Endocytic vesicle	0.00818525	769	2.81722
Amine transmembrane transporter activity	0.00863901	737	2.6186
Calcium ion homeostasis	0.00899852	757	1.90112
Gamma-aminobutyric acid secretion	0.00900965	757	17.8705
Regulation of cyclase activity	0.00902042	757	2.34664
Regulation of amine transport	0.00905453	757	3.79072
Negative regulation of actin filament depolymerization	0.00940799	757	4.46764
Striated muscle cell differentiation	0.00972002	757	2.43689
Response to alkaloid	0.00973681	757	2.97842
Telencephalon development	0.00975689	757	2.74931
Regulation of kinase activity	0.00994105	757	1.60184
Cation homeostasis	0.00997835	757	1.68708
Acidic amino acid transport	0.0102663	757	5.58454
Sarcoplasm	0.0103183	769	3.24324
Regulation of heart contraction	0.0103288	757	2.55293
Axon hillock	0.0103849	769	16.6216
Regulation of cAMP biosynthetic process	0.010517	757	2.30017
Regulation of lyase activity	0.010517	757	2.30017
Regulation of protein kinase activity	0.0107433	757	1.60576
Symporter activity	0.010802	737	2.05734
Actin binding	0.0108255	737	1.62111
Metal ion homeostasis	0.010866	757	1.83064
Heparan sulfate biosynthesis	0.0118353	278	4.22108
Phosphoinositide phospholipase C activity	0.0118988	737	4.22784
Regulation of cAMP metabolic process	0.0121987	757	2.25551
Neuromuscular synaptic transmission	0.0128423	757	5.25604
Associative learning	0.0128423	757	5.25604
Regulation of neurotransmitter transport	0.0132801	757	4.12397
GTPase regulator activity	0.0135357	737	1.52614
Cellular metal ion homeostasis	0.0136628	757	1.82352
Actions of Nitric Oxide in the Heart	0.0137365	79	5.05274
Feeding behavior	0.0142079	757	2.58993
Regulation of calcium ion transport	0.0142079	757	2.58993
Positive regulation of cell development	0.0142079	757	2.58993
Neuropeptide signaling pathway	0.0144181	757	2.30588
Regulation of metal ion transport	0.0145021	757	2.42686
Cytosolic calcium ion homeostasis	0.0145026	757	2.12023
Actin cytoskeleton organization	0.0154046	757	1.73961
Axonal fasciculation	0.0155203	757	7.14822
Visual learning	0.0155672	757	3.97123
Regulation of actin filament depolymerization	0.0155672	757	3.97123
Positive regulation of transmission of nerve impulse	0.0157411	757	3.38091
Neuron maturation	0.0157961	757	4.96404
Cellular di-, tri-valent inorganic cation homeostasis	0.016117	757	1.73195
Sodium:dicarboxylate symporter activity	0.0161301	737	7.0464
Positive regulation of neurogenesis	0.0162732	757	2.72601
cAMP-mediated signaling	0.0167133	757	2.25733
Wnt signaling pathway	0.016773	278	1.93816
GnRH signaling pathway	0.0168071	278	2.23976
Regulation of transferase activity	0.0169923	757	1.53725
Axon choice point recognition	0.0173528	757	13.4029
Gamma-aminobutyric acid transport	0.0173528	757	13.4029
Intermediate filament bundle assembly	0.0173528	757	13.4029
Response to organic cyclic substance	0.0175819	757	2.06767
Cyclic nucleotide metabolic process	0.0178351	757	3.29194
Diphosphoinositol-polyphosphate diphosphatase activity	0.0178364	737	13.212
Positive regulation of cell adhesion	0.0178883	757	2.68058
Negative regulation of actin filament polymerization	0.0181028	757	3.8294
Nucleoside-triphosphatase regulator activity	0.0182533	737	1.49288
Solute:cation symporter activity	0.0183779	737	2.22518
Response to tropane	0.0191433	757	4.70277
Regulation of synaptic transmission, glutamatergic	0.0191433	757	4.70277
Regulation of catecholamine secretion	0.0191433	757	4.70277
Response to cocaine	0.0191433	757	4.70277
Elevation of cytosolic calcium ion concentration	0.0197431	757	2.11197
Regulation of nucleotide biosynthetic process	0.0197431	757	2.11197
Regulation of cyclic nucleotide biosynthetic process	0.0197431	757	2.11197
Actin cytoskeleton	0.0199292	769	1.60655
Extracellular-glutamate-gated ion channel activity	0.0200717	737	4.63579
Positive regulation of neurological system process	0.0201125	757	3.20753
Cytoskeleton	0.020118	769	1.22766
Cerebral cortex neuron differentiation	0.0204676	757	6.49838
Negative regulation of protein polymerization	0.0208965	757	3.69735
Regulation of protein complex disassembly	0.0224734	757	2.80322
Dopamine metabolic process	0.022897	757	4.46764
Homeostatic process	0.0238309	757	1.33256
Regulation of cyclic nucleotide metabolic process	0.0238699	757	2.0559
Neuropeptide receptor activity	0.0240274	737	3.0828
Purine ribonucleotide binding	0.0249027	737	1.18975
Ribonucleotide binding	0.0249027	737	1.18975
Negative regulation of protein complex disassembly	0.025242	757	3.05107
Regulation of small GTPase mediated signal transduction	0.0254952	757	1.63104
Circadian sleep/wake cycle	0.0261774	757	5.95685
Central nervous system projection neuron axonogenesis	0.0261774	757	5.95685
Solute:sodium symporter activity	0.0265111	737	2.71016
Di-, tri-valent inorganic cation homeostasis	0.0268385	757	1.64499
Neuropeptide binding	0.0268434	737	3.00761
Regulation of long-term neuronal synaptic plasticity	0.0270671	757	4.25489
Regulation of circadian rhythm	0.0270671	757	4.25489
Regulation of neurotransmitter secretion	0.0270671	757	4.25489
Delayed rectifier potassium channel activity	0.0271737	737	5.872
Cation:amino acid symporter activity	0.0271737	737	5.872
Cellular cation homeostasis	0.0274885	757	1.6182
Serotonin receptor signaling pathway	0.0278569	757	10.7223
Acetylcholine binding	0.0283445	737	4.19429
Regulation of nucleotide metabolic process	0.0285979	757	2.00273
Acetylgalactosaminyltransferase activity	0.0288036	737	3.40955
Actin filament-based process	0.0290563	757	1.63134
Amine catabolic process	0.029437	757	2.2911
Purine nucleotide binding	0.0300401	737	1.17563
Protein serine/threonine phosphatase complex	0.0308625	769	2.90878
Synaptogenesis	0.0309071	757	3.35073
Perikaryon	0.0315305	769	3.32432
Neurotransmitter metabolic process	0.0316615	757	4.06149
Solute:solute antiporter activity	0.0318702	737	2.60978
Calcineurin complex	0.0319259	769	9.97295
Negative regulation of cyclase activity	0.0325699	757	2.59935
Negative regulation of lyase activity	0.0325699	757	2.59935
Negative regulation of adenylate cyclase activity	0.0325699	757	2.59935
Fc gamma R-mediated phagocytosis	0.0328715	278	2.11795
Serotonin receptor activity	0.0338701	737	5.42031
Striated muscle tissue development	0.0339696	757	1.95224
Magnesium ion binding	0.0374808	737	1.40305
Positive regulation of catalytic activity	0.0376845	757	1.37466
Muscle cell differentiation	0.0379279	757	1.91998
Small GTPase regulator activity	0.038603	737	1.54301
Positive regulation of developmental process	0.0387479	757	1.54278
Positive regulation of synaptic transmission	0.0390027	757	3.15362
Dicarboxylic acid metabolic process	0.0390027	757	3.15362
Diol metabolic process	0.0390027	757	3.15362
Catecholamine metabolic process	0.0390027	757	3.15362
Catechol metabolic process	0.0390027	757	3.15362
Negative regulation of protein complex assembly	0.0390027	757	3.15362
Extracellular structure organization	0.0394031	757	1.75416
Circadian behavior	0.039868	757	5.10587
Glutamate catabolic process	0.0402548	757	8.93527
Vascular smooth muscle contraction	0.0403812	278	1.95979
Positive regulation of molecular function	0.0405641	757	1.34182
Drug binding	0.0411922	737	2.47242
Circadian rhythm	0.0416657	757	2.71943
Melanogenesis	0.0419632	278	2.03237
Regulation of cell adhesion	0.0428807	757	1.82619
Regulation of hormone levels	0.0431589	757	1.77522
Phenol metabolic process	0.0434907	757	3.06352
Nucleotide binding	0.0436582	737	1.14563
Regulation of actin cytoskeleton	0.0440177	278	1.61645
AMP binding	0.0440482	737	3.67
Positive regulation of transport	0.0442799	757	1.60274
Regulation of developmental growth	0.0456005	757	2.66157
Regulation of phosphorylation	0.0457294	757	1.38056
Muscle tissue development	0.0467975	757	1.85854
Regulation of Ras protein signal transduction	0.0469526	757	1.61686
G-protein signaling, coupled to cAMP nucleotide second messenger	0.0473076	757	2.10242
Inorganic cation transmembrane transporter activity	0.0476056	737	1.74993
Retinal ganglion cell axon guidance	0.0478224	757	4.76548
Central nervous system neuron axonogenesis	0.0478224	757	4.76548
Dicarboxylic acid transport	0.0478224	757	4.76548
Regulation of dendrite development	0.0478224	757	4.76548
Glutamate signaling pathway	0.048028	757	3.57411
Positive regulation of axonogenesis	0.048028	757	3.57411
Activation of protein kinase C activity by G-protein coupled receptor protein signaling pathway	0.0482758	757	2.97842
PDZ domain binding	0.0483075	737	2.62366
Hindbrain development	0.0489386	757	2.38274
Regulation of ion transport	0.0496099	757	1.98562
Regulation of Rho protein signal transduction	0.0496099	757	1.98562
Organic acid:sodium symporter activity	0.0501719	737	3.5232
Regulation of phosphorus metabolic process	0.0505268	757	1.36332
Regulation of phosphate metabolic process	0.0505268	757	1.36332
Cation-transporting ATPase activity	0.0507911	737	2.936
Gamma-aminobutyric Acid Receptor Life Cycle	0.0511434	79	7.79566
Activation of protein kinase activity	0.0537441	757	1.88111
Glioma	0.0537679	278	2.32271
Neuron adhesion	0.0543028	757	7.6588
Cerebral cortex GABAergic interneuron differentiation	0.0543028	757	7.6588
Positive regulation of cell differentiation	0.0551241	757	1.56075
Developmental maturation	0.0554913	757	1.9463
Startle response	0.0564892	757	4.46764
Rhythmic behavior	0.0564892	757	4.46764
Cell maturation	0.057349	757	2.14446
Dicarboxylic acid transmembrane transporter activity	0.0585026	737	4.404
cAMP-dependent protein kinase regulator activity	0.0585026	737	4.404
Positive regulation of MAP kinase activity	0.0585969	757	1.92722
Terminal button	0.0598266	769	3.32432
Regulation of actin cytoskeleton organization	0.0602011	757	2.00793
Response to organic nitrogen	0.060884	757	2.26928
Insulin secretion	0.0610899	757	3.30936
Negative regulation of cell communication	0.0634281	757	1.51323
Response to amine stimulus	0.0644226	757	2.74931
Enzyme activator activity	0.0644896	737	1.4198
Endocytosis	0.0675465	757	1.54336
Membrane invagination	0.0675465	757	1.54336
Carboxylic acid transport	0.0678501	757	1.70196
Cation:cation antiporter activity	0.0681499	737	4.14494
Skeletal muscle fiber development	0.0682544	757	3.19117
Striated muscle cell development	0.0686539	757	2.40565
Activation of phospholipase C activity by G-protein coupled receptor protein signaling pathway coupled to IP3 second messenger	0.0686539	757	2.40565
Glutamine family amino acid metabolic process	0.0686539	757	2.40565
Behavioral response to cocaine	0.0697782	757	6.70145
Regulation of dopamine metabolic process	0.0697782	757	6.70145
Regulation of insulin secretion	0.0704002	757	2.68058
Organic acid transport	0.0707819	757	1.69046
Regulation of actin filament-based process	0.0712174	757	1.94245
Outward rectifier potassium channel activity	0.0715694	737	6.606
Syntaxin-1 binding	0.0715694	737	6.606
Receptor tyrosine kinase binding	0.0715694	737	6.606
Ephrin receptor binding	0.0715694	737	6.606
Regulation of hormone secretion	0.0744676	757	2.16613
GTPase activator activity	0.0750552	737	1.52138
Negative regulation of multicellular organismal process	0.075284	757	1.6345
Axon cargo transport	0.0758514	757	3.97123
Dopamine receptor signaling pathway	0.0758514	757	3.97123
Cerebellar cortex development	0.0758514	757	3.97123
G-protein coupled receptor protein signaling pathway	0.0758874	757	1.19349
Regulation of cytoskeleton organization	0.0782297	757	1.70821
Ionotropic glutamate receptor activity	0.0784654	737	3.91467
Acetylcholine receptor activity	0.0784654	737	3.91467
Neuron projection membrane	0.0793051	769	6.23309
Regulation of actin filament polymerization	0.0794628	757	2.31655
Regulation of cellular component size	0.0809516	757	1.45075
Osteoblast differentiation	0.0832352	757	2.55293
Response to cAMP	0.0832352	757	2.55293
Forebrain development	0.0833285	757	1.64597
Positive regulation of secretion	0.083491	757	1.80345
Cerebellum development	0.0838124	757	2.97842
Transmembrane receptor protein tyrosine kinase activity	0.0841567	737	2.1034
Response to calcium ion	0.0852048	757	2.27443
Negative regulation of cytoskeleton organization	0.0852048	757	2.27443
Alanine, aspartate and glutamate metabolism	0.0853688	278	2.95022
Detection of calcium ion	0.0864779	757	5.95685
Negative regulation of small GTPase mediated signal transduction	0.0864779	757	5.95685
Negative regulation of Ras protein signal transduction	0.0864779	757	5.95685
Regulation of catecholamine metabolic process	0.0864779	757	5.95685
Two-component signal transduction system (phosphorelay)	0.0864779	757	5.95685
Musculoskeletal movement	0.0864841	757	3.76222
Response to amphetamine	0.0864841	757	3.76222
Multicellular organismal movement	0.0864841	757	3.76222
Cell adhesion molecule binding	0.0872936	737	2.936
Solute:cation antiporter activity	0.0872936	737	2.936
Protein domain specific binding	0.0874429	737	1.38373
3',5'-cyclic-AMP phosphodiesterase activity	0.0886517	737	5.872
Calcium-transporting ATPase activity	0.0886517	737	5.872
Sodium:amino acid symporter activity	0.0886517	737	5.872
Opioid receptor activity	0.0886517	737	5.872
Dopamine receptor binding	0.0886517	737	5.872
Antiporter activity	0.0894835	737	2.07247
Positive regulation of multicellular organismal process	0.0900452	757	1.4648
Dephosphorylation	0.0900976	757	1.62459
Response to peptide hormone stimulus	0.0900976	757	1.62459
Rac 1 cell motility signaling pathway	0.0901603	79	3.63797
Sensory organ development	0.0906974	757	1.48271
Muscle cell development	0.0911694	757	2.23382
Biogenic amine metabolic process	0.0921898	757	1.84232
Secretory granule membrane	0.0932862	769	2.86579
Protein kinase cascade	0.0941721	757	1.35237
Organic anion transport	0.097217	757	2.43689
Cardiac muscle tissue development	0.0973541	757	2.19463
Cytosolic calcium ion transport	0.0977054	757	3.57411
Intermediate filament cytoskeleton organization	0.0977054	757	3.57411
Response to axon injury	0.0977054	757	3.57411
Proton-transporting V-type ATPase, V1 domain	0.0980178	769	5.54053
Asymmetric synapse	0.0980178	769	5.54053
Eph Kinases and ephrins support platelet aggregation	0.0986601	79	5.45696
Taurine and hypotaurine metabolism	0.0996714	278	5.48741
GO TERMS IN WM
TERM	P VALUE	NO. OF GENES	FOLD ENRICHMENT
Plasma membrane	4.78037e-06	265	1.44306
Negative regulation of axonogenesis	7.21945e-06	268	14.1337
Regulation of cell projection organization	9.78106e-06	268	6.23881
Regulation of action potential in neuron	9.82894e-06	268	8.41294
Regulation of cell morphogenesis	1.07786e-05	268	5.00923
Negative regulation of cell projection organization	1.46124e-05	268	12.6194
Regulation of axonogenesis	1.48319e-05	268	7.97015
Ensheathment of neurons	1.61146e-05	268	9.61478
Axon ensheathment	1.61146e-05	268	9.61478
Sterol metabolic process	3.00311e-05	268	5.49756
Plasma membrane part	4.86651e-05	265	1.57642
Response to wounding	5.00742e-05	268	2.47626
Regulation of action potential	5.50233e-05	268	6.68086
Regulation of neuron projection development	6.7922e-05	268	6.48998
Myelination	9.07461e-05	268	9.29851
Regulation of nervous system development	0.000113841	268	3.68066
Regulation of cell morphogenesis involved in differentiation	0.000134428	268	5.89998
Membrane organization	0.000205198	268	2.64974
Negative regulation of neurogenesis	0.000238528	268	7.85207
Negative regulation of cell development	0.000342042	268	7.36132
Response to extracellular stimulus	0.000432785	268	3.21221
Regulation of neurogenesis	0.000457106	268	3.64898
Cholesterol metabolic process	0.00046121	268	4.93803
Response to organic substance	0.000482933	268	2.03031
Chemical homeostasis	0.000528441	268	2.26755
Steroid metabolic process	0.000676552	268	3.24856
Regulation of cell development	0.000776451	268	3.20102
Cellular component morphogenesis	0.000933381	268	2.41581
Positive regulation of cellular component organization	0.000940287	268	3.34658
Ras protein signal transduction	0.00110918	268	4.32665
Intrinsic to membrane	0.00123633	265	1.22234
Integral to membrane	0.00125786	265	1.2293
Regulation of neuron differentiation	0.00128499	268	3.79531
Regulation of membrane potential	0.00135428	268	3.76699
Aging	0.00149814	268	4.12999
Response to nutrient levels	0.00186005	268	3.07478
Homeostatic process	0.00189813	268	1.88199
Lipid biosynthetic process	0.00192491	268	2.50044
Negative regulation of cellular component organization	0.00202382	268	3.55476
Glycoprotein metabolic process	0.00224405	268	2.99867
Lipid transport	0.00233422	268	3.48121
Regeneration	0.00236761	268	5.12092
Neuron differentiation	0.00273284	268	2.18967
Response to organic cyclic substance	0.00273423	268	3.75453
Cell fraction	0.00294679	265	1.64788
Biological adhesion	0.00307112	268	1.87221
Cell adhesion	0.00307153	268	1.87488
Cellular ion homeostasis	0.00313865	268	2.29444
Ion homeostasis	0.00318403	268	2.22151
Intrinsic to plasma membrane	0.00361909	265	1.58795
Cellular chemical homeostasis	0.00366082	268	2.25821
Occluding junction	0.00392844	265	4.62517
Tight junction	0.00392844	265	4.62517
Lipid localization	0.00397334	268	3.21513
Cell death	0.00425836	268	1.82534
Membrane invagination	0.00434919	268	2.75332
Endocytosis	0.00434919	268	2.75332
Apical junction complex	0.00438702	265	3.89769
Death	0.00459324	268	1.81273
Sterol biosynthetic process	0.00480156	268	7.21109
Cell morphogenesis	0.00484278	268	2.26866
Apicolateral plasma membrane	0.00516645	265	3.78306
Peripheral nervous system development	0.00531937	268	7.01078
Regulation of myelination	0.00552415	268	25.2388
Cell-cell junction	0.00611723	265	2.79249
Rho protein signal transduction	0.00646423	268	6.64179
Response to nutrient	0.00659886	268	3.24499
Protein kinase cascade	0.00676859	268	2.18282
Endocytic vesicle	0.00730611	265	4.90515
Integral to plasma membrane	0.00743416	265	1.54284
Neuron development	0.00751562	268	2.23352
Cytoskeletal protein binding	0.0078202	248	1.97354
Carbohydrate binding	0.0080495	248	2.21825
Actin filament-based process	0.00845916	268	2.51341
Endoplasmic reticulum	0.00863901	265	1.6078
Extracellular region part	0.00863901	265	1.6078
Oligodendrocyte differentiation	0.00886977	268	9.17775
Serine-type endopeptidase activity	0.00925868	248	3.05946
Basolateral plasma membrane	0.00956404	265	2.61366
Membrane raft	0.00966026	265	3.0357
Actin cytoskeleton	0.0101942	265	2.33101
Microsome	0.0102733	265	2.44223
Response to drug	0.0107293	268	2.57062
Cellular homeostasis	0.0111861	268	1.94978
Apical part of cell	0.0120398	265	2.69463
Lytic vacuole	0.0123056	265	2.51457
Lysosome	0.0123056	265	2.51457
Inflammatory response	0.0124953	268	2.17442
Vesicular fraction	0.0125707	265	2.37216
Endopeptidase activity	0.0126341	248	2.09403
Neuron projection development	0.0128964	268	2.36614
Cytoskeleton organization	0.0129693	268	1.96816
Glycoprotein biosynthetic process	0.0131696	268	2.87531
Cell surface	0.0134785	265	2.07905
Glycosylation	0.0134967	268	3.15485
Protein amino acid glycosylation	0.0134967	268	3.15485
Biopolymer glycosylation	0.0134967	268	3.15485
Positive regulation of cell projection organization	0.0136115	268	5.36996
Actin filament organization	0.0137906	268	4.20647
Endosome	0.013963	265	2.14373
Intracellular signaling cascade	0.0144695	268	1.487
Phagocytosis	0.0146243	268	5.25808
Insoluble fraction	0.0146929	265	1.60972
Response to oxidative stress	0.0161683	268	2.77011
Negative regulation of response to external stimulus	0.01679	268	5.04776
Glycosaminoglycan binding	0.0175852	248	2.99147
Calmodulin binding	0.0175852	248	2.99147
Response to lipopolysaccharide	0.0179994	268	3.93332
Regulation of cellular component size	0.0189178	268	2.23517
Amyloid precursor protein metabolic process	0.0189787	268	13.7666
Response to protein stimulus	0.0192733	268	3.30227
Glial cell differentiation	0.0203971	268	4.76204
Serine-type peptidase activity	0.0208385	248	2.64695
Regulation of cell size	0.021222	268	2.45037
Anti-apoptosis	0.021222	268	2.45037
Vesicle	0.0212594	265	1.65579
Transmission of nerve impulse	0.0219418	268	2.0191
Serine hydrolase activity	0.0221509	248	2.61754
Sphingolipid biosynthetic process	0.0227391	268	6.51324
Protein processing	0.023544	268	3.15485
Negative regulation of apoptosis	0.0237367	268	1.99629
Lipid binding	0.0253362	248	1.86136
Neuron projection morphogenesis	0.0256644	268	2.36984
Negative regulation of programmed cell death	0.0260397	268	1.96849
Steroid biosynthetic process	0.0263571	268	3.56313
Multicellular organismal homeostasis	0.0263571	268	3.56313
Extracellular space	0.0265783	265	1.61953
Carboxylic acid transport	0.0266356	268	2.74708
Phospholipid transport	0.0268207	268	6.1185
Negative regulation of cell death	0.0268421	268	1.96302
Organic acid transport	0.0275059	268	2.72852
Response to molecule of bacterial origin	0.0275495	268	3.52169
Negative regulation of cell differentiation	0.0277089	268	2.33693
Pattern binding	0.0278873	248	2.71952
GPolysaccharide binding	0.0278873	248	2.71952
Regulation of apoptosis	0.0287174	268	1.56958
Growth	0.0289109	268	2.48251
Positive regulation of neurogenesis	0.028949	268	4.27776
Membrane lipid biosynthetic process	0.0289983	268	5.93854
Soluble fraction	0.0296353	265	2.00333
Apoptosis	0.0299038	268	1.677
L-glutamate transport	0.0302061	268	10.8166
Cell projection organization	0.0310933	268	1.92034
Regulation of programmed cell death	0.0313509	268	1.55411
Regulation of cell death	0.0324154	268	1.54839
Myelin sheath	0.0328391	265	10.3358
Cellular component assembly involved in morphogenesis	0.0336256	268	5.60862
Iron ion homeostasis	0.0336256	268	5.60862
Protein maturation	0.0338926	268	2.89626
Programmed cell death	0.0339165	268	1.65229
Enzyme inhibitor activity	0.0343814	248	2.13281
Ceramide biosynthetic process	0.0344068	268	10.0955
Rho GTPase binding	0.0351975	248	5.51061
Negative regulation of cell growth	0.0354218	268	3.29202
Tissue homeostasis	0.0356697	268	4.00616
Wound healing	0.035922	268	2.37853
Actin cytoskeleton organization	0.0361015	268	2.23352
Secretion	0.0361676	268	2.0191
Vacuole	0.0364987	265	2.10545
Response to steroid hormone stimulus	0.0368441	268	2.36614
Vesicle-mediated transport	0.0371443	268	1.66506
Golgi apparatus	0.0372165	265	1.49348
Cellular response to extracellular stimulus	0.0374792	268	3.94356
Phosphatidylinositol-3,5-bisphosphate binding	0.0376892	248	52.3508
Sterol homeostasis	0.0386123	268	5.31343
Cholesterol homeostasis	0.0386123	268	5.31343
Regulation of cell growth	0.0388169	268	2.34174
Sphingoid biosynthetic process	0.0388193	268	9.46455
Acidic amino acid transport	0.0388193	268	9.46455
Negative regulation of neuron projection regeneration	0.0390856	268	50.4776
Negative regulation of neuron projection development	0.0390856	268	50.4776
Positive regulation of odontogenesis	0.0390856	268	50.4776
Negative regulation of axon regeneration	0.0390856	268	50.4776
Positive regulation of myelination	0.0390856	268	50.4776
Positive regulation of odontogenesis of dentine-containing tooth	0.0390856	268	50.4776
Gliogenesis	0.0393405	268	3.88289
Small GTPase mediated signal transduction	0.0399036	268	1.986
Cytoskeleton	0.0400273	265	1.36215
Cadherin binding	0.0406321	248	9.23838
Regulation of vesicle-mediated transport	0.0413683	268	3.15485
Glycerolipid metabolic process	0.0417671	268	2.49272
Tubulin binding	0.0419953	248	3.14105
Homeostasis of number of cells within a tissue	0.0434337	268	8.90781
Nicotinamide metabolic process	0.0439533	268	5.04776
Nicotinamide nucleotide metabolic process	0.0439533	268	5.04776
Cytoplasmic vesicle	0.0440343	265	1.57775
Negative regulation of multicellular organismal process	0.0441333	268	2.46232
Organophosphate metabolic process	0.0450681	268	2.27149
Myosin complex	0.0451919	265	3.7103
Negative regulation of cell size	0.0462015	268	3.05925
Alkaloid metabolic process	0.0467546	268	4.92465
Membrane fraction	0.047038	265	1.49054
Positive regulation of cell development	0.0473053	268	3.6578
Membrane-bounded vesicle	0.0474937	265	1.61346
Negative regulation of response to stimulus	0.0478842	268	3.02866
Di-, tri-valent inorganic cation homeostasis	0.0479163	268	2.11203
Microtubule binding	0.048181	248	3.63547
Lymphocyte activation during immune response	0.0482403	268	8.41294
Developmental maturation	0.0496028	268	2.99867
Positive regulation of developmental process	0.0496274	268	1.99732
Pyridine nucleotide metabolic process	0.0496419	268	4.80739
Protease binding	0.0498422	248	8.26592
Positive regulation of MAP kinase activity	0.0513574	268	2.96927
Regulation of cytoskeleton organization	0.0527261	268	2.59811
Interphase of mitotic cell cycle	0.0531479	268	2.94044
Positive regulation of multicellular organismal process	0.0532143	268	2.06875
Neuron apoptosis	0.0532299	268	7.97015
Cell projection morphogenesis	0.0543455	268	2.06031
Blood vessel development	0.0543455	268	2.06031
Organic anion transport	0.0556705	268	4.58887
Phosphatidylinositol-5-phosphate binding	0.0559999	248	34.9005
Apical plasma membrane	0.057643	265	2.53863
Membrane protein proteolysis	0.0583933	268	7.57164
Interphase	0.0587354	268	2.85722
Positive regulation of cytoskeleton organization	0.0588097	268	4.4869
Response to hormone stimulus	0.0603464	268	1.78804
Sphingolipid metabolic process	0.0608018	268	3.36517
Vasculature development	0.0614552	268	2.01106
Regulation of cell-substrate adhesion	0.0620305	268	4.38936
Nuclear membrane	0.0641015	265	3.3037
Cytoplasmic membrane-bounded vesicle	0.0645953	265	1.57857
Female pregnancy	0.0666882	268	2.75332
Negative regulation of growth	0.0666882	268	2.75332
Cell part morphogenesis	0.0677061	268	1.97178
Positive regulation of signal transduction	0.0681403	268	1.88222
Protein amino acid phosphorylation	0.0684287	268	1.51357
Z disc	0.069093	265	4.19426
Cell junction	0.0709934	265	1.58297
MAPKKK cascade	0.0725506	268	2.19468
Netrin receptor activity	0.0739636	248	26.1754
Enzyme binding	0.0746269	248	1.60155
Organic cation transport	0.0748407	268	6.58404
Actin filament-based movement	0.0748407	268	6.58404
Positive regulation of protein kinase activity	0.0749947	268	2.03721
Regulation of homeostatic process	0.0752116	268	2.65672
Regulation of growth	0.0758256	268	1.77634
Membrane lipid metabolic process	0.0761188	268	3.1159
Negative regulation of leukocyte migration	0.076649	268	25.2388
Myelin assembly	0.076649	268	25.2388
Choline transport	0.076649	268	25.2388
Activation of MAPK activity	0.0788439	268	3.0779
Lipid homeostasis	0.0793157	268	3.95903
Compact myelin	0.0801008	265	24.117
Sugar binding	0.0803024	248	2.14773
Nuclear inner membrane	0.0809404	265	6.29139
Cellular di-, tri-valent inorganic cation homeostasis	0.0810142	268	2.00132
Response to temperature stimulus	0.0816171	268	3.04082
Positive regulation of organelle organization	0.0816171	268	3.04082
Peptidase activity	0.0823176	248	1.55046
Oxidoreduction coenzyme metabolic process	0.0829996	268	3.88289
GTPase regulator activity	0.0842188	248	1.68456
Amine transport	0.0842981	268	2.56666
Positive regulation of apoptosis	0.0846612	268	1.64346
Anchored to membrane	0.0857674	265	1.97321
Positive regulation of axonogenesis	0.0865218	268	6.05731
Positive regulation of kinase activity	0.0877276	268	1.96666
Axonogenesis	0.088056	268	2.09234
Response to bacterium	0.088056	268	2.09234
Positive regulation of programmed cell death	0.0881277	268	1.63207
Extracellular region	0.0885018	265	1.22385
Protein maturation by peptide bond cleavage	0.0902213	268	2.93474
Positive regulation of cell death	0.0903314	268	1.62457
Regulation of cell shape	0.0905827	268	3.73908
Nerve growth factor binding	0.0915867	248	20.9403
Cell proliferation	0.0918157	268	1.62084
Cholesterol biosynthetic process	0.0925542	268	5.82434
Organ regeneration	0.0925542	268	5.82434
Multicellular organismal catabolic process	0.0925542	268	5.82434
Extracellular matrix binding	0.092757	248	5.81676
Transition metal ion transmembrane transporter activity	0.092757	248	5.81676
Developmental growth	0.0931825	268	2.90101
Actin binding	0.0943203	248	1.76644
Regulation of odontogenesis of dentine-containing tooth	0.0948784	268	20.191
Healing during inflammatory response	0.0948784	268	20.191
Regulation of axon regeneration	0.0948784	268	20.191
Regulation of neuron projection regeneration	0.0948784	268	20.191
Regulation of response to external stimulus	0.0952186	268	2.22228
Ras GTPase binding	0.0953546	248	2.87642
Nucleoside-triphosphatase regulator activity	0.0959912	248	1.64785
Hydrolase activity, acting on carbon-nitrogen (but not peptide) bonds, in linear amides	0.0981109	248	3.6104
Cellular amide metabolic process	0.0984431	268	3.60554
Actin filament bundle	0.0999273	265	5.56546
Basal plasma membrane	0.0999273	265	5.56546
The enrichment analysis was completed with DAVID. The GO terms in these lists are ranked by p-value.
